# Supplementary material for: Ptn–Ov synergistic sites on MoOx/γ-Mo2N heterostructure for low-temperature reverse water–gas shift reaction
Source: Nat Commun. 2022 Oct 3;13:5800. doi: 10.1038/s41467-022-33308-7 (PMC9530113; doi:10.1038/s41467-022-33308-7)
Supplement: Supplementary file 3 — Source Data [file 41467_2022_33308_MOESM3_ESM.xlsx]

## Sheet: Figure 1
Figure 1d						Figure 1e
	PtO2	fresh	used	Pt foil			PtO2	fresh	used	Pt foil
0	0.20523	0.15672	0.15532	0.34599		11369.1	0.01911	0.01209	0.01257	0.00688
0.03068	0.20583	0.15395	0.16065	0.35269		11374.1	0.01688	0.00709	0.01163	0.00628
0.06136	0.20739	0.14756	0.17422	0.37102		11379.1	0.01351	0.00873	0.01072	0.00582
0.09204	0.20928	0.14285	0.19068	0.39665		11384.2	0.01259	0.00679	0.00978	0.00531
0.12272	0.21083	0.14587	0.20483	0.42443		11389.2	0.01134	0.00779	0.00885	0.00463
0.1534	0.2116	0.15846	0.21292	0.44979		11394.1	0.01014	0.00466	0.00803	0.00411
0.18408	0.21157	0.17619	0.21285	0.46927		11399.1	0.00825	0.0063	0.00726	0.00381
0.21476	0.21119	0.19175	0.20421	0.48073		11404.1	0.00792	0.00384	0.00633	0.00339
0.24544	0.21117	0.19862	0.18846	0.48346		11409.2	0.00724	0.00437	0.00543	0.00295
0.27612	0.21218	0.19262	0.16941	0.47848		11414.1	0.00454	0.0058	0.00458	0.00253
0.3068	0.21447	0.17279	0.1539	0.46886		11419.1	0.00498	0.00186	0.00378	0.00209
0.33748	0.21777	0.14295	0.15061	0.46002		11424.1	0.00356	0.00271	0.00308	0.00166
0.36816	0.2214	0.11631	0.16426	0.45956		11429.1	0.00306	0.00306	0.00242	0.0013
0.39884	0.22461	0.11857	0.19079	0.47558		11434.2	0.002	0.000101163	0.00169	0.000869092
0.42951	0.22691	0.15793	0.2216	0.5136		11439.2	0.00153	0.00156	0.00107	0.00043638
0.46019	0.22835	0.21259	0.24876	0.57402		11444.1	0.000751459	-0.00142	0.000337937	8.78018e-05
0.49087	0.22947	0.26337	0.26629	0.65254		11449.2	0.000564268	-0.00154	-0.000236545	-0.000257218
0.52155	0.23105	0.29791	0.27007	0.74245		11454.1	-0.00114	0.00076405	-0.00071176	-0.000593572
0.55223	0.2337	0.30741	0.25813	0.83658		11459.1	-0.00124	-0.0014	-0.00159	-0.00093639
0.58291	0.23749	0.28567	0.2321	0.92815		11464.1	-0.00194	-0.00143	-0.00217	-0.00125
0.61359	0.24186	0.22923	0.20148	1.01109		11469.1	-0.00248	-0.0016	-0.00268	-0.00155
0.64427	0.24593	0.13792	0.19236	1.08011		11474.1	-0.00291	-0.00263	-0.0032	-0.00178
0.67495	0.24908	0.02525	0.23839	1.13081		11479.2	-0.00286	-0.00422	-0.00357	-0.00201
0.70563	0.25144	0.14259	0.34019	1.15973		11484.1	-0.00318	-0.00372	-0.00391	-0.00217
0.73631	0.25414	0.31221	0.47836	1.1645		11489.1	-0.00339	-0.0042	-0.00404	-0.00228
0.76699	0.25906	0.49049	0.63853	1.14386		11494.2	-0.00419	-0.00281	-0.00413	-0.00225
0.79767	0.26794	0.66494	0.81087	1.09783		11499.1	-0.00425	-0.0031	-0.00405	-0.00219
0.82835	0.28133	0.82332	0.98698	1.02771		11504.2	-0.00376	-0.00223	-0.00333	-0.00194
0.85903	0.29791	0.95457	1.15881	0.93618		11509.1	-0.0033	-0.00187	-0.0024	-0.00155
0.88971	0.3148	1.05037	1.31832	0.82735		11514.2	-0.00281	-0.00261	-0.0011	-0.000795088
0.92039	0.32854	1.10679	1.4576	0.70692		11519.1	-0.00135	0.0011	0.000561112	0.00017233
0.95107	0.33606	1.1263	1.56899	0.5827		11524.1	0.000212929	0.00332	0.00348	0.00161
0.98175	0.33545	1.11982	1.64538	0.46573		11529.1	0.0029	0.00399	0.00698	0.00377
1.01243	0.32635	1.10798	1.68046	0.37242		11534.1	0.00708	0.01288	0.01041	0.00704
1.04311	0.31016	1.11891	1.66901	0.32414		11539	0.01239	0.01416	0.01387	0.01195
1.07379	0.28989	1.1784	1.60716	0.3318		11544.2	0.02355	0.02493	0.02132	0.02043
1.10447	0.26962	1.29574	1.49276	0.37904		11544.6	0.02457	0.02573	0.02342	0.02137
1.13515	0.25362	1.45903	1.32577	0.4408		11545.1	0.02617	0.02664	0.02585	0.0225
1.16583	0.2452	1.6441	1.10924	0.50237		11545.6	0.02733	0.02753	0.02823	0.02365
1.1965	0.24607	1.82616	0.85216	0.55972		11546.1	0.02885	0.02845	0.03069	0.02496
1.22718	0.25682	1.98705	0.58173	0.61626		11546.6	0.03081	0.0327	0.03306	0.02629
1.25786	0.27789	2.11951	0.40717	0.68047		11547.1	0.03234	0.0379	0.03567	0.02786
1.28854	0.30946	2.23035	0.54945	0.76299		11547.6	0.03435	0.04132	0.03817	0.02928
1.31922	0.35025	2.34242	0.90794	0.87279		11548.1	0.03641	0.04438	0.04057	0.03093
1.3499	0.39641	2.49241	1.33592	1.01412		11548.6	0.03844	0.04617	0.04272	0.03262
1.38058	0.44158	2.72066	1.78886	1.18566		11549.1	0.04064	0.04785	0.04495	0.03459
1.41126	0.47804	3.05467	2.24675	1.38186		11549.6	0.04352	0.04954	0.04714	0.03671
1.44194	0.49832	3.497	2.69529	1.59471		11550.1	0.0468	0.05135	0.04978	0.03916
1.47262	0.49733	4.02589	3.1222	1.81502		11550.6	0.05038	0.05487	0.05428	0.04194
1.5033	0.47509	4.60426	3.51638	2.0333		11551.1	0.05314	0.05796	0.05785	0.04437
1.53398	0.44072	5.18864	3.86785	2.24029		11551.6	0.05684	0.06062	0.06202	0.04726
1.56466	0.41708	5.735	4.16789	2.42731		11552.1	0.06025	0.06302	0.066	0.05026
1.59534	0.43637	6.2023	4.40924	2.58659		11552.6	0.06455	0.06692	0.07092	0.05362
1.62602	0.51299	6.55483	4.58631	2.71155		11553.1	0.0695	0.07092	0.07608	0.05748
1.6567	0.62754	6.7641	4.69534	2.79704		11553.6	0.07395	0.07816	0.08124	0.06128
1.68738	0.74695	6.81039	4.73452	2.83952		11554.1	0.07901	0.08259	0.08696	0.06558
1.71806	0.8403	6.68373	4.70407	2.83723		11554.7	0.08534	0.08763	0.09442	0.07066
1.74874	0.88158	6.38459	4.60626	2.79025		11555.1	0.09043	0.09159	0.10014	0.07506
1.77942	0.85013	5.9238	4.44534	2.70055		11555.6	0.09847	0.09758	0.10835	0.08138
1.8101	0.7318	5.32197	4.22752	2.57196		11556.1	0.10578	0.10322	0.11642	0.08789
1.84078	0.52149	4.60832	3.96078	2.41011		11556.6	0.11576	0.11046	0.12742	0.09605
1.87146	0.23718	3.81908	3.65479	2.22232		11557.1	0.12595	0.11816	0.13994	0.105
1.90214	0.24361	2.99567	3.32075	2.01749		11557.6	0.1369	0.12654	0.15426	0.11502
1.93282	0.67242	2.18361	2.97131	1.80598		11558.1	0.14957	0.13658	0.17382	0.12654
1.9635	1.15918	1.43494	2.6206	1.59951		11558.6	0.16297	0.14953	0.19283	0.13852
1.99418	1.65004	0.82953	2.28429	1.41075		11559.1	0.17784	0.16286	0.21451	0.15239
2.02485	2.10335	0.56627	1.97965	1.25252		11559.6	0.1955	0.1773	0.24113	0.16907
2.05553	2.47797	0.74087	1.72498	1.1356		11560.1	0.2169	0.19539	0.27373	0.18993
2.08621	2.73526	0.99838	1.53708	1.06526		11560.6	0.2381	0.21559	0.30505	0.21018
2.11689	2.84213	1.1835	1.42562	1.03837		11561.1	0.26519	0.24269	0.34671	0.23862
2.14757	2.77412	1.28361	1.38656	1.04435		11561.6	0.29203	0.26816	0.39281	0.26622
2.17825	2.51778	1.32859	1.40182	1.07012		11562.1	0.32931	0.30295	0.45565	0.30842
2.20893	2.0724	1.36741	1.44727	1.10491		11562.6	0.37431	0.34054	0.52213	0.35665
2.23961	1.45082	1.44709	1.50146	1.14264		11563.1	0.43016	0.38468	0.59496	0.42043
2.27029	0.68165	1.5859	1.54956	1.18184		11563.6	0.49283	0.43626	0.66581	0.49611
2.30097	0.25809	1.76312	1.58323	1.22448		11564.1	0.57105	0.50026	0.74528	0.58657
2.33165	1.19652	1.9347	1.59914	1.2743		11564.6	0.67099	0.58424	0.84065	0.69872
2.36233	2.18499	2.05335	1.5975	1.33499		11565.1	0.7676	0.67362	0.91648	0.80403
2.39301	3.15274	2.07938	1.58081	1.40856		11565.6	0.89878	0.79017	0.98347	0.92619
2.42369	4.05391	1.98465	1.5528	1.49448		11566.1	1.05364	0.90837	1.06091	1.05143
2.45437	4.8513	1.75424	1.51763	1.58954		11566.6	1.25278	1.03887	1.12744	1.16135
2.48505	5.51849	1.38818	1.47908	1.68854		11567.1	1.44959	1.15584	1.17572	1.22974
2.51573	6.04151	0.90937	1.43999	1.78525		11567.6	1.65955	1.27465	1.21666	1.26687
2.54641	6.41902	0.44659	1.40183	1.87324		11568.1	1.90658	1.39024	1.2552	1.27788
2.57709	6.66077	0.67	1.36465	1.94665		11568.6	2.123	1.47128	1.28275	1.2648
2.60777	6.78426	1.36132	1.32725	2.00063		11569.1	2.30221	1.53902	1.3006	1.23558
2.63845	6.81004	2.11587	1.28763	2.03166		11569.6	2.37654	1.57864	1.30398	1.19613
2.66913	6.75658	2.85152	1.24352	2.03774		11570.1	2.33012	1.59225	1.29622	1.15847
2.69981	6.63587	3.52054	1.19284	2.0184		11570.6	2.19043	1.56941	1.2795	1.12401
2.73049	6.45138	4.08538	1.13414	1.97473		11571.1	2.00382	1.52382	1.25743	1.09527
2.76117	6.19884	4.51785	1.06678	1.90928		11571.6	1.81449	1.46342	1.22939	1.071
2.79184	5.86976	4.80093	0.99104	1.82592		11572.1	1.61344	1.39031	1.19828	1.05002
2.82252	5.45611	4.93085	0.90811	1.72967		11572.6	1.44067	1.31383	1.16644	1.03173
2.8532	4.955	4.91886	0.82	1.62637		11573.2	1.27165	1.23174	1.13299	1.0146
2.88388	4.37179	4.79258	0.72943	1.52233		11573.6	1.16294	1.17652	1.10453	1.00247
2.91456	3.72153	4.59627	0.6397	1.42382		11574.1	1.06109	1.12683	1.07616	0.9899
2.94524	3.02857	4.3884	0.55459	1.33636		11574.6	0.97487	1.08544	1.04869	0.97788
2.97592	2.32505	4.233	0.47809	1.26391		11575.1	0.90299	1.04835	1.03035	0.96735
3.0066	1.64971	4.18214	0.41406	1.20822		11575.6	0.84839	1.01582	1.01313	0.95871
3.03728	1.05125	4.25453	0.36538	1.16852		11576.1	0.80518	0.98975	0.99657	0.95225
3.06796	0.61516	4.42659	0.33268	1.14185		11576.6	0.77688	0.96728	0.98545	0.94917
3.09864	0.51179	4.6447	0.31344	1.12396		11577.1	0.75655	0.9485	0.97568	0.94854
3.12932	0.67533	4.84692	0.30249	1.11039		11577.7	0.74234	0.93382	0.96679	0.95076
3.16	0.84519	4.97902	0.29396	1.09739		11578.1	0.73601	0.92406	0.96123	0.95397
3.19068	0.94186	5.00151	0.28292	1.08235		11578.6	0.73095	0.91667	0.95708	0.96
3.22136	0.96299	4.89105	0.26621	1.06398		11579.1	0.72922	0.91345	0.95402	0.96618
3.25204	0.92944	4.63959	0.24246	1.04213		11579.6	0.72856	0.91335	0.95125	0.9735
3.28272	0.87051	4.25254	0.2122	1.01746		11580.1	0.72985	0.9121	0.94946	0.98075
3.3134	0.81336	3.74655	0.17843	0.99103		11580.6	0.73254	0.91277	0.94812	0.98798
3.34408	0.77152	3.14706	0.14854	0.96392		11581.1	0.73618	0.91427	0.94739	0.99334
3.37476	0.73859	2.48566	0.13672	0.93681		11581.6	0.7413	0.91627	0.9469	0.99753
3.40544	0.69484	1.79734	0.15612	0.90981		11582.1	0.74858	0.91929	0.94661	0.99887
3.43612	0.62075	1.1179	0.20242	0.88237		11582.6	0.7558	0.92225	0.94643	0.99698
3.4668	0.50729	0.48254	0.26318	0.85343		11583.1	0.76354	0.92552	0.94629	0.99191
3.49748	0.36506	0.1135	0.3297	0.82171		11583.6	0.76952	0.92854	0.94627	0.98427
3.52816	0.25813	0.566	0.39675	0.78605		11584.1	0.7735	0.93048	0.9462	0.97597
3.55884	0.33068	0.926	0.46076	0.74578		11584.6	0.77617	0.93213	0.94613	0.96673
3.58952	0.53919	1.16884	0.51905	0.70105		11585.1	0.77958	0.93275	0.94613	0.95773
3.62019	0.77775	1.29435	0.56946	0.65308		11585.6	0.78121	0.93236	0.9462	0.95151
3.65087	1.00552	1.31093	0.61034	0.60435		11586.1	0.78296	0.93351	0.94631	0.94637
3.68155	1.2023	1.23439	0.64049	0.55868		11586.6	0.78593	0.93383	0.94647	0.94334
3.71223	1.3563	1.08692	0.65922	0.52097		11587.1	0.7902	0.93377	0.94691	0.94177
3.74291	1.46163	0.8966	0.66635	0.49629		11587.6	0.79679	0.93419	0.94761	0.94121
3.77359	1.51701	0.6983	0.66225	0.4882		11588.1	0.80578	0.93442	0.94856	0.94136
3.80427	1.52434	0.53689	0.6478	0.49695		11588.6	0.81669	0.93456	0.94963	0.94228
3.83495	1.48714	0.46143	0.6244	0.51906		11589.1	0.83004	0.93488	0.95109	0.94384
3.86563	1.40917	0.47837	0.59394	0.54872		11589.6	0.84425	0.93702	0.95292	0.94657
3.89631	1.29359	0.53158	0.55867	0.57971		11590.1	0.85696	0.93871	0.95492	0.95014
3.92699	1.14304	0.56768	0.52113	0.60654		11590.6	0.87018	0.94042	0.9573	0.9555
3.95767	0.96049	0.56152	0.48396	0.62496		11591.1	0.88228	0.94219	0.95985	0.9621
3.98835	0.75066	0.50672	0.4496	0.63198		11591.6	0.89265	0.94593	0.96291	0.97043
4.01903	0.52202	0.40839	0.41994	0.62573		11592.1	0.90195	0.95004	0.96658	0.98082
4.04971	0.29223	0.28245	0.39597	0.60544		11592.6	0.9082	0.9532	0.97	0.99065
4.08039	0.14203	0.17231	0.37748	0.57133		11593.1	0.91248	0.959	0.97377	1.00165
4.11107	0.26184	0.19241	0.36317	0.52461		11593.6	0.91584	0.9639	0.97816	1.01345
4.14175	0.4409	0.31892	0.35098	0.46755		11594.1	0.91662	0.96758	0.98181	1.02393
4.17243	0.58426	0.45147	0.33868	0.40387		11594.6	0.91736	0.97325	0.98588	1.03504
4.20311	0.67033	0.55795	0.32428	0.33943		11595.1	0.91723	0.97785	0.98945	1.04318
4.23379	0.68878	0.62565	0.30634	0.28389		11595.6	0.91709	0.98242	0.99297	1.04846
4.26447	0.63697	0.64969	0.2841	0.25185		11596.1	0.91753	0.98738	0.99647	1.05027
4.29515	0.52213	0.63159	0.25741	0.25682		11596.6	0.91857	0.99346	0.99974	1.04898
4.32583	0.37206	0.57971	0.22667	0.29711		11597.1	0.92115	0.99635	1.00329	1.04567
4.35651	0.28684	0.51075	0.19273	0.35835		11597.6	0.92346	0.99916	1.00624	1.04063
4.38719	0.41719	0.45163	0.15681	0.42739		11598.1	0.92729	1.00275	1.00898	1.034
4.41786	0.67157	0.43457	0.12045	0.496		11598.6	0.93149	1.00621	1.01142	1.02707
4.44854	0.95055	0.47308	0.08568	0.5593		11599.1	0.93571	1.00882	1.01386	1.01984
4.47922	1.21454	0.54699	0.05592	0.61425		11599.6	0.94055	1.00984	1.01635	1.01256
4.5099	1.44086	0.62497	0.03936	0.65896		11600.1	0.94623	1.01354	1.01874	1.00553
4.54058	1.61475	0.68322	0.04503	0.69228		11600.6	0.95086	1.01551	1.0206	0.99967
4.57126	1.72812	0.70702	0.06203	0.71364		11601.1	0.95668	1.01681	1.02227	0.99387
4.60194	1.77958	0.68874	0.07934	0.72292		11601.6	0.96228	1.01855	1.02374	0.98892
4.63262	1.77434	0.62628	0.09363	0.72036		11602.1	0.96734	1.01912	1.02528	0.98518
4.6633	1.72385	0.5222	0.1041	0.70649		11602.6	0.97282	1.0204	1.02682	0.98252
4.69398	1.6447	0.38293	0.11085	0.68205		11603.1	0.97821	1.02353	1.02806	0.98074
4.72466	1.55665	0.21804	0.11437	0.64797		11603.6	0.98421	1.02494	1.02955	0.97922
4.75534	1.47909	0.04291	0.1154	0.60527		11604.1	0.99006	1.02705	1.03076	0.97784
4.78602	1.42605	0.14622	0.11473	0.55506		11604.6	0.9952	1.02983	1.0319	0.97639
4.8167	1.40143	0.31672	0.11312	0.49851		11605.1	1.00133	1.03184	1.03292	0.97463
4.84738	1.39796	0.46597	0.11117	0.43684		11605.6	1.00912	1.03341	1.03384	0.9722
4.87806	1.40101	0.58401	0.1092	0.37135		11606.1	1.01556	1.03441	1.03461	0.96997
4.90874	1.39459	0.66403	0.10731	0.30351		11606.6	1.02243	1.03806	1.03554	0.96686
4.93942	1.36586	0.70258	0.10538	0.23525		11607.1	1.03031	1.04019	1.03646	0.96389
4.9701	1.30735	0.69996	0.10318	0.16992		11607.6	1.04069	1.04047	1.0374	0.96052
5.00078	1.21765	0.66062	0.10054	0.11573		11608.1	1.05036	1.03988	1.03831	0.95763
5.03146	1.10179	0.59363	0.09738	0.09487		11608.6	1.06082	1.04192	1.03925	0.95519
5.06214	0.97193	0.51379	0.09381	0.12332		11609.1	1.07227	1.04466	1.04023	0.95363
5.09282	0.84903	0.44319	0.09013	0.176		11609.6	1.08288	1.04733	1.04117	0.95314
5.1235	0.76347	0.40902	0.08674	0.23405		11610.1	1.09436	1.04814	1.04225	0.95342
5.15418	0.74631	0.4271	0.08411	0.29101		11610.6	1.10463	1.04865	1.04351	0.95446
5.18486	0.80647	0.48496	0.08261	0.34421		11611.1	1.1167	1.04938	1.04462	0.9565
5.21553	0.92229	0.55637	0.08243	0.39213		11611.6	1.12896	1.05239	1.04584	0.95948
5.24621	1.06249	0.62056	0.08347	0.43377		11612.2	1.13973	1.05556	1.04715	0.96283
5.27689	1.20263	0.66554	0.08542	0.46841		11612.6	1.14854	1.05778	1.04827	0.96598
5.30757	1.32729	0.68586	0.0879	0.49552		11613.1	1.15863	1.05927	1.04934	0.97004
5.33825	1.42765	0.68071	0.09053	0.51481		11613.6	1.16749	1.05992	1.05035	0.97442
5.36893	1.49937	0.65265	0.09305	0.52617		11614.1	1.17532	1.06151	1.0507	0.97901
5.39961	1.54103	0.60663	0.09532	0.52966		11615.1	1.18596	1.06305	1.0518	0.98935
5.43029	1.55295	0.54877	0.09733	0.52557		11616.1	1.18871	1.06632	1.05341	0.99955
5.46097	1.53625	0.4852	0.09913	0.51435		11617.1	1.18329	1.06876	1.05376	1.00949
5.49165	1.4922	0.42054	0.1008	0.49664		11618.2	1.17142	1.07066	1.05386	1.01963
5.52233	1.42183	0.35675	0.10238	0.47325		11619.1	1.1558	1.07007	1.05366	1.02681
5.55301	1.32599	0.29279	0.10382	0.44511		11620.1	1.1347	1.06953	1.05288	1.03354
5.58369	1.20566	0.22607	0.10502	0.41328		11621.1	1.11334	1.0682	1.05166	1.0377
5.61437	1.06249	0.15699	0.10577	0.37894		11622.1	1.09153	1.06696	1.04939	1.03897
5.64505	0.8993	0.10671	0.10584	0.34331		11623.1	1.07125	1.06369	1.04699	1.03776
5.67573	0.72053	0.14107	0.10499	0.30765		11624.1	1.05283	1.05755	1.04427	1.03485
5.70641	0.53255	0.24538	0.10305	0.2732		11625.2	1.03457	1.05348	1.04095	1.03114
5.73709	0.34453	0.37488	0.09987	0.24114		11626.1	1.01914	1.04884	1.03759	1.02756
5.76777	0.17551	0.51366	0.09543	0.21247		11627.1	1.00286	1.04196	1.03195	1.02397
5.79845	0.12099	0.65226	0.08979	0.18793		11628.1	0.98753	1.03785	1.02883	1.01995
5.82913	0.23387	0.7825	0.0831	0.16776		11629.1	0.97424	1.03341	1.02336	1.01634
5.85981	0.35929	0.89713	0.07558	0.15164		11630.1	0.96353	1.02703	1.02052	1.01311
5.89049	0.46343	0.99014	0.06755	0.13866		11631.1	0.95551	1.02095	1.01678	1.0098
5.92117	0.54077	1.0573	0.05936	0.12754		11632.1	0.94847	1.01736	1.01234	1.00705
5.95185	0.59147	1.09654	0.05139	0.11693		11633.1	0.94412	1.0118	1.00868	1.0049
5.98253	0.61856	1.10823	0.04406	0.10569		11634.1	0.94198	1.00801	1.00526	1.00302
6.0132	0.62674	1.09528	0.03781	0.09315		11635.1	0.94053	1.00479	1.00192	1.00114
6.04388	0.62117	1.06296	0.03304	0.07928		11636.1	0.94044	0.9983	0.99882	0.99911
6.07456	0.60625	1.01841	0.03007	0.06506		11637.1	0.94118	0.99618	0.99593	0.99651
6.10524	0.5846	0.96972	0.02897	0.05347		11638.2	0.94404	0.99414	0.99315	0.99311
6.13592	0.55673	0.92446	0.02951	0.05045		11639.1	0.94531	0.99155	0.99008	0.98947
6.1666	0.52149	0.8878	0.03128	0.06057		11640.1	0.94794	0.98977	0.98839	0.98489
6.19728	0.47712	0.86099	0.03387	0.08092		11641.1	0.95202	0.9875	0.9866	0.97977
6.22796	0.4224	0.84102	0.03696	0.1068		11642.1	0.95437	0.9836	0.98493	0.97483
6.25864	0.3575	0.82192	0.04034	0.13541		11643.1	0.95651	0.98185	0.98358	0.97031
6.28932	0.28428	0.7969	0.0438	0.16523		11644.1	0.95816	0.98039	0.98238	0.9662
6.32	0.20625	0.76033	0.04716	0.19526		11645.1	0.96007	0.97932	0.98122	0.96294
6.35068	0.12808	0.70895	0.05022	0.22472		11646.2	0.96228	0.97879	0.98017	0.96028
6.38136	0.05501	0.64248	0.0528	0.25304		11647.1	0.96279	0.97716	0.97965	0.95831
6.41204	0.00784	0.56382	0.05471	0.27968		11648.1	0.96434	0.97672	0.97912	0.95659
6.44272	0.05611	0.47932	0.05582	0.30423		11649.2	0.96581	0.977	0.9788	0.95559
6.4734	0.08681	0.39933	0.05602	0.32633		11650.1	0.96517	0.9761	0.97877	0.95509
6.50408	0.09883	0.33852	0.05525	0.3457		11651.1	0.96638	0.97619	0.97903	0.95511
6.53476	0.0936	0.31193	0.0535	0.36212		11652.2	0.96739	0.97665	0.97999	0.95599
6.56544	0.07709	0.32259	0.05084	0.37543		11653.1	0.96692	0.97815	0.98028	0.95756
6.59612	0.06664	0.35617	0.04738	0.38555		11654.1	0.96681	0.97962	0.9808	0.96048
6.6268	0.08776	0.39422	0.04329	0.39243		11655.1	0.96725	0.97999	0.98166	0.96412
6.65748	0.13464	0.42413	0.03883	0.39611		11656.1	0.96775	0.98147	0.98289	0.96866
6.68816	0.19022	0.43958	0.03431	0.39666		11657.1	0.96792	0.98357	0.98405	0.97341
6.71884	0.24551	0.43878	0.03014	0.39422		11658.1	0.9685	0.98483	0.98541	0.97832
6.74952	0.29562	0.42331	0.02684	0.38895		11659.2	0.96898	0.98796	0.98723	0.98344
6.7802	0.3378	0.39744	0.02493	0.3811		11660.1	0.97051	0.98949	0.9888	0.98794
6.81087	0.37098	0.36758	0.02473	0.37091		11661.1	0.97148	0.99118	0.99032	0.99253
6.84155	0.39553	0.34131	0.02611	0.35868		11662.1	0.97255	0.99316	0.99211	0.99623
6.87223	0.41286	0.32533	0.02862	0.34472		11663.1	0.97422	0.99474	0.9942	0.99912
6.90291	0.42487	0.3224	0.0317	0.32935		11664.1	0.97614	0.99708	0.99709	1.00137
6.93359	0.43332	0.32973	0.03494	0.31292		11665.1	0.97869	0.99918	0.9988	1.00278
6.96427	0.43923	0.34075	0.03807	0.29575		11666.1	0.98118	1.00141	1.00023	1.0036
6.99495	0.4426	0.34848	0.04093	0.27815		11667.1	0.98445	1.00217	1.00196	1.0039
7.02563	0.44243	0.34767	0.04342	0.26043		11668.1	0.98734	1.00378	1.00374	1.00376
7.05631	0.43713	0.33536	0.04552	0.24284		11669.1	0.99038	1.00507	1.00604	1.00335
7.08699	0.42503	0.3107	0.04723	0.22563		11670.1	0.99532	1.00708	1.00814	1.0029
7.11767	0.40485	0.27457	0.04856	0.209		11671.1	0.99744	1.00756	1.00929	1.00234
7.14835	0.37607	0.2292	0.04955	0.19311		11672.1	1.00177	1.00859	1.01043	1.00162
7.17903	0.33916	0.17766	0.05022	0.17811		11673.1	1.00548	1.01132	1.01198	1.00083
7.20971	0.29583	0.1235	0.0506	0.16409		11674.1	1.0104	1.01055	1.01393	0.99993
7.24039	0.24946	0.07025	0.05072	0.15114		11675.1	1.01395	1.01332	1.01559	0.99915
7.27107	0.20589	0.02128	0.05058	0.13931		11676.1	1.01794	1.01259	1.01683	0.9983
7.30175	0.1747	0.02345	0.05018	0.12864		11677.2	1.02323	1.01603	1.01746	0.99759
7.33243	0.1672	0.05961	0.04951	0.11917		11678.1	1.02729	1.01652	1.01819	0.99702
7.36311	0.18611	0.08991	0.04856	0.11093		11679.1	1.03094	1.01663	1.01938	0.99654
7.39379	0.22166	0.11638	0.04732	0.10396		11680.1	1.03411	1.01684	1.02005	0.99653
7.42447	0.2626	0.14225	0.04577	0.09828		11681.1	1.03884	1.0174	1.0205	0.99689
7.45515	0.3017	0.1705	0.04391	0.09392		11682.1	1.04087	1.01852	1.02056	0.99771
7.48583	0.33498	0.20252	0.04173	0.09089		11683.1	1.0425	1.01992	1.02069	0.99877
7.51651	0.36041	0.2376	0.03925	0.08917		11684.1	1.04595	1.02054	1.02079	1.00015
7.54719	0.37721	0.27335	0.0365	0.08871		11685.1	1.047	1.02053	1.0208	1.00169
7.57787	0.38549	0.30652	0.03349	0.08941		11686.1	1.04737	1.02093	1.02058	1.00329
7.60854	0.38596	0.33372	0.03026	0.09112		11687.1	1.04645	1.02092	1.02032	1.00513
7.63922	0.37976	0.35194	0.02687	0.09368		11688.1	1.04627	1.02135	1.01992	1.00667
7.6699	0.36822	0.3589	0.02336	0.09688		11689.2	1.04527	1.02147	1.0194	1.008
7.70058	0.3527	0.3532	0.01977	0.10053		11690.1	1.04349	1.02123	1.01873	1.00888
7.73126	0.33449	0.33449	0.01617	0.10442		11691.1	1.04065	1.02036	1.01797	1.00918
7.76194	0.31475	0.30344	0.0126	0.10836		11692.1	1.03834	1.01967	1.01712	1.00909
7.79262	0.2946	0.26169	0.00912	0.11217		11693.1	1.0358	1.01998	1.0162	1.00848
7.8233	0.27515	0.21177	0.00579	0.11568		11694.1	1.03314	1.01848	1.01514	1.00728
7.85398	0.25757	0.157	0.00271	0.11875		11695.1	1.03094	1.01802	1.01391	1.00559
7.88466	0.24296	0.10168	0.00091236	0.12124		11696.1	1.02808	1.01671	1.01258	1.00352
7.91534	0.23206	0.0536	0.00304	0.12305		11697.2	1.02507	1.01469	1.01119	1.00089
7.94602	0.22495	0.04062	0.00519	0.12409		11698.1	1.02351	1.01462	1.0094	0.99835
7.9767	0.22084	0.0694	0.00696	0.12427		11699.2	1.02142	1.01377	1.00783	0.9949
8.00738	0.21828	0.09942	0.00828	0.12355		11700.1	1.01897	1.01135	1.00665	0.99131
8.03806	0.21564	0.12019	0.00911	0.12189		11701.1	1.01579	1.00992	1.00513	0.9873
8.06874	0.21161	0.1296	0.00947	0.11929		11702.1	1.01185	1.00896	1.00376	0.9835
8.09942	0.20558	0.1277	0.00941	0.11578		11703.1	1.01032	1.00782	1.00241	0.97981
8.1301	0.1978	0.11612	0.00902	0.11143		11704.1	1.00766	1.00539	1.00108	0.97656
8.16078	0.18927	0.09839	0.00851	0.10635		11705.1	1.00591	1.00356	0.99964	0.97343
8.19146	0.18144	0.08141	0.0082	0.10072		11706.1	1.00389	1.00145	0.99852	0.97095
8.22214	0.17563	0.07665	0.00842	0.09477		11707.1	1.00232	1.00085	0.99751	0.96864
8.25282	0.17236	0.0914	0.00939	0.08881		11708.1	0.99972	0.99927	0.99624	0.96709
8.2835	0.17101	0.11886	0.01102	0.08323		11709.1	0.99812	0.99847	0.99499	0.96625
8.31418	0.17001	0.14974	0.01304	0.07848		11710.1	0.99725	0.99708	0.99371	0.96595
8.34486	0.1675	0.17854	0.01518	0.075		11711.1	0.99554	0.9949	0.993	0.96623
8.37554	0.16192	0.20236	0.01721	0.07317		11712.1	0.99472	0.99445	0.99236	0.96695
8.40621	0.15245	0.21984	0.01895	0.07313		11713.1	0.99306	0.99352	0.99178	0.96815
8.43689	0.13914	0.23076	0.02026	0.07479		11714.1	0.99001	0.99318	0.99129	0.96983
8.46757	0.1229	0.23582	0.02104	0.07779		11716.1	0.98983	0.99193	0.99051	0.97368
8.49825	0.10541	0.23652	0.02126	0.08165		11718.2	0.98709	0.99031	0.98989	0.97845
8.52893	0.08896	0.23481	0.02091	0.08586		11720.1	0.9837	0.99011	0.98949	0.98338
8.55961	0.07597	0.23271	0.02004	0.08997		11722.1	0.98153	0.99002	0.98952	0.98816
8.59029	0.06807	0.23178	0.0188	0.09362		11724.1	0.97836	0.99065	0.98949	0.99243
8.62097	0.06489	0.2327	0.01738	0.09656		11726.2	0.97627	0.99039	0.9898	0.99614
8.65165	0.0642	0.23507	0.01609	0.09859		11728.1	0.97415	0.99015	0.99058	0.99924
8.68233	0.06367	0.23771	0.01529	0.09964		11730.1	0.97376	0.9916	0.99159	1.00208
8.71301	0.06224	0.23913	0.0153	0.09968		11732.2	0.97498	0.99286	0.99262	1.00458
8.74369	0.06023	0.23806	0.01622	0.09874		11734.1	0.97587	0.99401	0.99416	1.00641
8.77437	0.05891	0.23375	0.01786	0.0969		11736.1	0.97742	0.99501	0.99507	1.00763
8.80505	0.0595	0.22618	0.01991	0.09425		11738.1	0.97905	0.99643	0.99618	1.00801
8.83573	0.06204	0.21604	0.02204	0.09091		11740.1	0.98117	0.9978	0.99753	1.00765
8.86641	0.06519	0.2047	0.02401	0.08696		11742.1	0.9834	0.99906	0.99907	1.007
8.89709	0.06695	0.19397	0.02564	0.0825		11744.1	0.9858	1.0004	1.00049	1.0068
8.92777	0.06552	0.1857	0.02683	0.07756		11746.1	0.98764	1.00036	1.00182	1.00726
8.95845	0.05973	0.18118	0.02754	0.07217		11748.2	0.99129	1.00244	1.00332	1.00873
8.98913	0.04932	0.18065	0.02777	0.06632		11750.1	0.99331	1.00348	1.00437	1.01108
9.01981	0.03559	0.18321	0.02758	0.05999		11752.2	0.99726	1.00429	1.00569	1.01425
9.05049	0.02522	0.18719	0.02705	0.05318		11754.1	0.99852	1.0053	1.00651	1.01718
9.08117	0.03389	0.19084	0.02628	0.04597		11756.1	1.00462	1.0075	1.00737	1.0193
9.11185	0.05745	0.19274	0.02541	0.03852		11758.2	1.00859	1.00868	1.00826	1.01985
9.14253	0.08575	0.19201	0.02455	0.03131		11760.1	1.01195	1.0086	1.00908	1.01811
9.17321	0.11523	0.18839	0.0238	0.02539		11762.1	1.0167	1.00913	1.00956	1.01386
9.20388	0.14413	0.18211	0.02319	0.02275		11764.1	1.02063	1.00921	1.00969	1.00811
9.23456	0.17135	0.17385	0.02275	0.02515		11766.1	1.02376	1.00929	1.00962	1.00197
9.26524	0.19614	0.16467	0.02243	0.03176		11768.1	1.02424	1.0087	1.00934	0.99603
9.29592	0.21806	0.15586	0.02217	0.04058		11770.2	1.02745	1.00821	1.00889	0.99138
9.3266	0.23687	0.14887	0.02192	0.05025		11772.1	1.02695	1.00825	1.00827	0.98828
9.35728	0.25246	0.14512	0.02163	0.05998		11774.1	1.02624	1.00782	1.0076	0.98573
9.38796	0.26473	0.1457	0.02129	0.06925		11776.1	1.02773	1.00703	1.00688	0.98416
9.41864	0.2736	0.15114	0.02092	0.07769		11778.1	1.02569	1.00627	1.00599	0.98307
9.44932	0.27897	0.1612	0.02056	0.08498		11780.1	1.02286	1.00467	1.00505	0.98228
9.48	0.28074	0.1751	0.02025	0.09089		11782.1	1.02029	1.00429	1.00404	0.9818
9.51068	0.27889	0.19169	0.02006	0.0952		11784.2	1.01699	1.00396	1.00296	0.98185
9.54136	0.27351	0.20971	0.01999	0.09778		11786.1	1.01357	1.00357	1.00201	0.98219
9.57204	0.26488	0.22787	0.02004	0.0985		11788.1	1.01112	1.00377	1.00127	0.98259
9.60272	0.25344	0.24498	0.02016	0.09733		11790.1	1.00938	1.00357	1.00058	0.98318
9.6334	0.23981	0.25996	0.02029	0.09425		11792.2	1.00658	1.00174	1.00001	0.98407
9.66408	0.22473	0.27192	0.02038	0.0893		11794.1	1.00306	1.00006	0.99969	0.98517
9.69476	0.20897	0.28025	0.02041	0.08256		11796.1	1.00327	0.99903	0.99917	0.98678
9.72544	0.19322	0.28469	0.02041	0.07416		11798.1	1.00289	1.00014	0.99891	0.98884
9.75612	0.17806	0.28535	0.02047	0.06426		11800.1	1.00054	1.00106	0.99861	0.9917
9.7868	0.16379	0.28277	0.02077	0.0531		11802.2	1.00004	1.00095	0.99869	0.99551
9.81748	0.15048	0.27788	0.02153	0.04103		11804.1	0.99823	0.99952	0.99857	0.99935
9.84816	0.13796	0.27188	0.02296	0.02876		11806.2	0.99958	0.99975	0.99849	1.00397
9.87884	0.12586	0.26608	0.02519	0.01848		11808.1	0.99861	1.00067	0.99879	1.00866
9.90952	0.11378	0.26159	0.02823	0.01732		11810.1	0.99885	1.00189	0.9988	1.01326
9.9402	0.1013	0.25907	0.03198	0.02742		11812.1	0.99932	1.00187	0.99881	1.01733
9.97088	0.08816	0.25854	0.03625	0.04148		11814.1	1.00032	1.00244	0.99883	1.02086
						11816.1	1.00006	1.00364	0.99893	1.0232
						11818.2	1.00104	1.00349	0.99917	1.02451
						11820.1	1.0007	1.00175	0.99939	1.02471
						11822.1	1.00221	1.00094	0.99962	1.02374
						11824.1	1.00302	1.00139	0.99959	1.02223
						11826.1	1.0047	1.00116	0.99963	1.02008
						11828.1	1.00397	1.00073	0.99978	1.01693
						11830.1	1.00595	1.00103	0.9997	1.01338
						11832.2	1.00496	1.00076	0.99972	1.00934
						11834.1	1.00558	0.99954	0.99975	1.00456
						11836.1	1.00477	0.99851	0.99978	0.99972
						11838.2	1.00346	0.99693	0.99969	0.99529
						11840.1	1.00031	0.99672	0.99949	0.99192
						11842.1	1.00007	0.99717	0.99934	0.98884
						11844.2	0.99662	0.99524	0.99935	0.98736
						11846.1	0.9958	0.99549	0.9992	0.98673
						11848.1	0.99188	0.99571	0.99923	0.98676
						11850.1	0.99139	0.99419	0.99909	0.98747
						11852.1	0.99051	0.99492	0.99901	0.98873
						11854.1	0.99097	0.99453	0.99948	0.9906
						11856.1	0.98908	0.99401	0.99961	0.9922
						11858.2	0.992	0.99489	1.00002	0.99358
						11860.1	0.99326	0.99572	1.00048	0.99415
						11862.1	0.99447	0.995	1.00105	0.99371
						11864.1	0.99549	0.99485	1.00115	0.99275
						11867.1	0.99881	0.99643	1.00128	0.99111
						11870.1	1.00074	0.99719	1.0016	0.99005
						11873.1	1.00195	0.99772	1.00179	0.99073
						11876.1	1.00208	0.99865	1.00207	0.9931
						11879.1	1.00457	0.99869	1.00238	0.99651
						11882.1	1.00647	0.99965	1.00244	1.00044
						11885.2	1.0081	1.00105	1.00239	1.00448
						11888.2	1.00884	1.00213	1.00232	1.00849
						11891.1	1.01146	1.00297	1.0023	1.01197
						11894.1	1.01298	1.00349	1.00229	1.01511
						11897.2	1.01308	1.00379	1.00233	1.01716
						11900.1	1.01464	1.00391	1.00238	1.0178
						11903.1	1.01508	1.0037	1.00241	1.01625
						11906.1	1.01518	1.00381	1.00243	1.01336
						11909.1	1.01219	1.00355	1.00231	1.00897
						11912.1	1.01015	1.00343	1.00221	1.00362
						11915.1	1.00843	1.00261	1.00213	0.99885
						11918.2	1.00528	1.00195	1.002	0.99481
						11921.1	1.00575	1.00125	1.00179	0.99242
						11924.1	0.99879	1.00056	1.0015	0.99115
						11927.1	0.99915	1.00047	1.00105	0.99133
						11930.1	0.99417	1.00016	1.00052	0.99224
						11933.1	0.99733	1.00023	0.99997	0.99366
						11936.1	0.99641	1.00068	0.99939	0.99498
						11939.1	0.99381	0.9996	0.99887	0.99619
						11942.2	0.99238	0.99846	0.99844	0.99731
						11945.1	0.99613	0.99808	0.99802	0.99798
						11948.1	0.99637	0.9981	0.99768	0.99829
						11951.1	0.99362	0.99855	0.99736	0.99757
						11954.1	0.9995	0.9987	0.99715	0.99648
						11957.1	0.99949	0.99837	0.99704	0.9955
						11960.1	0.99892	0.99815	0.99701	0.99531
						11963.1	0.99892	0.99787	0.99708	0.99642
						11966.1	0.99859	0.99817	0.99725	0.99864
						11969.2	0.99802	0.99891	0.9974	1.00128
						11972.1	1.00106	0.99877	0.99755	1.0038
						11975.1	1.00355	0.99861	0.99778	1.00562
						11978.1	1.00439	0.99911	0.99801	1.00695
						11981.1	1.00325	0.99916	0.99821	1.00786
						11984.2	1.00401	0.99974	0.9985	1.00864
						11987.1	0.9995	1.00024	0.99875	1.00943
						11990.2	1.00331	1.00035	0.99894	1.01032
						11993.1	0.99575	1.00155	0.99914	1.01088
						11996.1	1.00046	1.00168	0.9992	1.01095
						11999.1	0.99783	1.00153	0.99926	1.01022
						12002.1	0.9981	1.00165	0.99926	1.00866
						12005.2	0.99479	1.00097	0.99922	1.00645
						12008.2	0.99282	1.00099	0.99914	1.00338
						12011.1	0.99583	1.00086	0.99909	1.00005
						12014.1	0.99079	1.00053	0.99898	0.99616
						12018.2	0.99578	1.00011	0.99873	0.99184
						12022.1	0.99478	1.00044	0.99857	0.9892
						12026.1	0.99397	1.00034	0.99825	0.98864
						12030.1	0.99585	0.99816	0.99804	0.98922
						12034.1	0.99993	0.99887	0.99785	0.99071
						12038.2	1.00077	0.99845	0.99769	0.9927
						12042.1	0.99927	0.99874	0.99765	0.9946
						12046.2	1.00287	0.99884	0.99754	0.99645
						12050.1	0.99924	0.99973	0.99762	0.99813
						12054.2	1.00405	0.99857	0.99769	0.99999
						12058.1	1.00133	0.99899	0.99779	1.00175
						12062.1	1.00698	0.99907	0.99792	1.00332
						12066.2	1.00276	0.99834	0.99804	1.00446
						12070.1	1.00202	0.99858	0.99821	1.00514
						12074.3	1.00069	0.99933	0.99843	1.00577
						12078.2	0.99764	0.99973	0.99866	1.0064
						12082.1	0.99765	0.99945	0.99895	1.00695
						12086.2	0.99445	0.99938	0.99924	1.00697
						12090.2	0.99407	0.99891	0.99964	1.00613
						12094.1	0.99287	0.99917	1.00009	1.00467
						12098.1	0.9901	0.99914	1.00057	1.00296
						12102.2	0.98944	0.99843	1.00096	1.00146
						12106.2	0.98983	0.99965	1.00122	0.99996
						12110.1	0.98929	0.9991	1.00142	0.99876
						12114.1	0.99211	0.9991	1.00152	0.99763
						12118.1	0.99055	0.99831	1.00153	0.99666
						12122.2	0.99145	0.99965	1.00144	0.99543
						12126.1	0.99152	0.99951	1.00126	0.99413
						12130.1	0.99247	0.99877	1.00109	0.99296
						12134.1	0.99172	0.99996	1.00109	0.99218
						12138.1	0.99578	0.99823	1.00104	0.99198
						12142.2	0.99542	0.99968	1.00107	0.99253
						12146.1	0.99719	0.99995	1.00108	0.99334
						12150.1	0.99746	0.99971	1.00118	0.99434
						12154.2	0.99991	0.9996	1.00124	0.99529
						12158.1	1.00297	0.9997	1.00155	0.99629
						12162.1	0.99992	1.0012	1.0018	0.99768
						12166.2	1.00399	0.99985	1.00186	0.99928
						12171.1	1.00288	1.0011	1.00184	1.00112
						12176.1	0.99993	1.00144	1.0019	1.00258
						12181.2	0.99867	1.00204	1.00203	1.00395
						12186.1	0.99526	1.00198	1.00226	1.00476
						12191.1	0.9952	1.00355	1.00261	1.00547
						12196.2	0.99527	1.00334	1.00295	1.00548
						12201.1	0.99562	1.0034	1.00337	1.00486
						12206.1	0.99662	1.00579	1.00376	1.00389
						12211.2	0.99541	1.00482	1.00413	1.00245
						12216.1	0.99669	1.00513	1.00451	1.00055
						12221.1	0.99675	1.00526	1.00497	0.99895
						12226.2	0.99616	1.00501	1.00547	0.99804
						12231.2	0.99951	1.00451	1.0058	0.99744
						12236.1	1.00162	1.00542	1.00616	0.99697
						12241.1	1.00102	1.00564	1.00648	0.99655
						12246.2	1.00115	1.00685	1.00667	0.9961
						12251.1	1.00482	1.00662	1.00693	0.99537
						12256.1	1.00366	1.00654	1.00732	0.99459
						12261.2	1.00274	1.00771	1.00768	0.99374
						12266.1	1.0058	1.00668	1.00806	0.99327
						12271.2	1.00497	1.00772	1.00831	0.99387
						12276.1	1.00572	1.00817	1.00875	0.99477
						12281.1	1.00358	1.00804	1.00908	0.99621
						12286.1	1.00286	1.00914	1.0094	0.99835
						12291.1	1.00244	1.00958	1.00972	1.00046
						12296.1	1.0013	1.0096	1.01004	1.00226
						12301.1	0.99797	1.01094	1.01037	1.00391
						12306.1	0.99867	1.01049	1.01069	1.00536
						12311.1	0.99875	1.00964	1.01101	1.00589
						12316.1	0.99743	1.00876	1.01133	1.00602
						12321.1	0.99813	1.00788	1.01166	1.00557
						12326.1	1.00124	1.00701	1.01198	1.00464
						12331.1	0.9999	1.00615	1.0123	1.00312
						12336.1	1.00038	1.00528	1.01262	1.00153
						12341.1	1.00111	1.00441	1.01295	1.00013
						12346.2	1.00296	1.00352	1.01327	0.99899
						12351.1	1.00142	1.00267	1.01359	0.99809
						12356.3	1.00245	1.00177	1.01392	0.9978
						12361.1	1.00138	1.00093	1.01423	0.99752
						12366.1	1.00236	1.00005	1.01456	0.99749
						12371.3	1.0043	0.99916	1.01489	0.99753
						12376.2	1.00702	0.99831	1.01521	0.99733
						12381.2	1.00925	0.99743	1.01553	0.9973
						12386.2	1.00835	0.99656	1.01585	0.99725
						12391.1	1.00649	0.9957	1.01617	0.99724
						12396.1	1.0051	0.99483	1.01649	0.99741
						12401.1	1.00468	0.99396	1.01681	0.99765
						12406.1	1.00333	0.99309	1.01714	0.99815
						12411.1	1.00179	0.99222	1.01746	0.99854
						12416.2	0.99979	0.99133	1.01779	0.99924
						12421.1	0.99744	0.99048	1.01811	0.99998
						12426.2	0.9978	0.9896	1.01843	1.00076
						12431.2	0.997	0.98873	1.01875	1.00157
						12436.2	0.99688	0.98786	1.01908	1.00235
						12441.1	0.99576	0.98699	1.0194	1.00316
						12446.1	0.99761	0.98613	1.01972	1.00374
						12451.1	0.99738	0.98526	1.02004	1.00403
						12456.2	0.99855	0.98438	1.02037	1.00411
						12461.1	0.99961	0.98352	1.02069	1.00403
						12466.2	1	0.98264	1.02101	1.00388
						12471.1	0.99999	0.98178	1.02133	1.00352
						12476.3	1.00162	0.98088	1.02166	1.00311
						12481.1	1.00191	0.98003	1.02198	1.00246
						12486.1	1.00298	0.97917	1.0223	1.00179
						12491.1	1.0028	0.9783	1.02262	1.00122
						12496.1	1.0048	0.97742	1.02295	1.00059
						12501.2	1.0015	0.97655	1.02327	1.00001
						12506.1	1.0048	0.97569	1.02359	0.99965
						12511.1	1.00425	0.97482	1.02391	0.99944
						12516.2	1.00285	0.97393	1.02424	0.99926
						12521.1	1.00383	0.97307	1.02456	0.99946
						12526.1	1.00085	0.9722	1.02488	0.99952
						12531.1	1.00267	0.97133	1.0252	0.99975
						12536.3	1.00461	0.97044	1.02553	1.00004
						12541.1	1.00298	0.9696	1.02584	1.00042
						12546.1	1.00163	0.96872	1.02617	1.00075
						12551.3	1.00137	0.96781	1.0265	1.00139
						12556.2	1.00157	0.96696	1.02682	1.00164
						12561.1	0.99765	0.96612	1.02713	1.00212
						12566.2	0.99351	0.96523	1.02746	1.00273

## Sheet: Figure 2
Figure 2a													Figure 2b								Figure 2c							Figure 2d														Figure 2e
2Pt-CeO2		0.5Pt-MoOx/Mo2N		0.2Pt-MoOx/Mo2N		2Pt-MoOx/Mo2N		MoOx/Mo2N		equilibrium			400	0.5	Pt-TiO2	250	7.7	0.5Pt-MoOx/Mo2N			2Pt-CeO2		0.5Pt-MoOx/Mo2N		2Pt-MoOx/Mo2N			300		280		250			300		280		250			1	18.0474
200	0	200	3.37	200	0	200	3.63	200	0	200	10.511		450	0.3	Rh-S-1	300	17.2	0.5Pt-MoOx/Mo2N			1.80832	-10.6793	1.80832	-8.96785	1.80832	-8.56924		-1.60944	-9.26289	-1.60944	-9.44999	-1.60944	-10.7216		-1.20397	-8.0919	-1.20397	-8.35859	-1.89712	-8.9679		5	16.8132
250	0	250	9.2	250	2.42	250	11.39	250	0	210.526	11.645		300	0.09	0.7Ir/Ce	350	24.3	0.5Pt-MoOx/Mo2N			1.7762	-10.2361	1.7762	-8.80466	1.7762	-8.41359		-1.83258	-9.39123	-1.83258	-9.55015	-1.83258	-10.8466		-1.42712	-8.15938	-1.42712	-8.4052	-1.60944	-8.91619		10	16.3257
300	5.59	300	19.5	300	9.57333	300	21.32	300	0	221.053	12.831		300	0.08	In2O3-CeO2						1.7452	-9.94783	1.7452	-8.67971	1.7452	-8.24856		-2.01515	-9.49012	-2.01515	-9.65961	-2.01515	-10.9235		-1.60944	-8.19129	-1.60944	-8.44883	-1.42712	-8.93245		15	16.9687
										231.579	14.066		300	0.58	Au-Mo						1.71527	-9.69196	1.71527	-8.52576	1.71527	-8.11629		-2.16893	-9.61046	-2.16893	-9.75548	-2.16893	-10.9593		-1.76463	-8.23961	-1.76463	-8.46726	-1.20397	-8.91016		20	15.7345
										242.105	15.346		500	2.22	K80-Pt-L																											25	17.1451
										252.632	16.666		500	0.94	K200-Pt-L																											30	15.6826
										263.158	18.024		500	3.95	Ni-Cu																											35	17.5911
										273.684	19.413		300	1.48	CuZnOAl2O3																											40	15.9315
										284.211	20.83		500	0.298	In2O3-CeO2																											45	16.2219
										294.737	22.27		300	1.15	Pt/CeO2																											50	15.5789
										300	22.9		400	1.78	TiO2-Cu																											55	16.1597
													400	1.11	SiO2-Cu																											60	16.2219
													400	4.78	Pt-CeO2																											65	15.973
													300	7.3	Cu-Mo2C																											70	16.0767
													500	2.71	Au-Ni																											75	15.3507
													340	0.76	Au-Ni																											80	17.0102
																																										85	15.9627
																																										90	17.2695
																																										95	16.5746
																																										100	15.7448
																																										105	15.1121
																																										110	15.6619
																																										115	14.552
																																										120	15.2781
																																										125	17.1451
																																										130	15.4648
																																										135	16.8132
																																										140	14.6558
																																										145	14.7284
																																										150	16.0975
																																										155	14.3239
																																										160	14.801
																																										165	15.4959
																																										170	15.5789
																																										175	16.4916
																																										180	14.0646
																																										185	14.8425
																																										190	14.8113
																																										195	14.8425
																																										200	14.6247
																																										205	15.1744
																																										210	15.4129
																																										215	14.8113
																																										220	15.7241
																																										225	16.1908
																																										230	14.9566
																																										235	15.9004
																																										240	15.2159
																																										245	13.8675
																																										250	14.0023
																																										255	14.884
																																										260	14.3135
																																										265	14.3135
																																										270	15.2159
																																										275	14.5209
																																										280	13.8
																																										285	13.5831
																																										295	14.3914
																																										300	14.1943

## Sheet: Figure 3
Figure 3a							Figure 3b								Figure 3c				Figure 3d									Figure 3e
	fresh	20	40	60	80			20	40	60	80	100	120		Time	Pt-O	Pt-Pt		Air		RWGS		NH3		H2O			Mo
11355.9	0.0212	-0.05972	-0.07329	-0.06799	-0.09132		11394.6	-0.01741	-0.00813	-0.01119	0.00944	-0.00977	0.01151		0	1.9	2.4		100	-0.03551	100	82.2161	100	414.833	100	95.9302		fresh										activation										reaction
11357.6	0.02569	-0.05767	-0.07021	-0.06531	-0.08806		11399.6	-0.00912	-0.000311069	-0.00375	0.00835	0.00425	0.01098		20	1.8	2.5		102.213	8.88381	101.19	58.9766	101.19	409.047	101.19	94.708		19523.4	19523.4	19523.4	19523.4	19523.4	19523.4	19523.4	19523.4	19523.4		18988.6	18988.6	18988.6	18989.7	18988.6	18988.6	18988.6	18988.6	18989.7		5896	5896
11358	0.03341	-0.05716	-0.06944	-0.06464	-0.08725		11404.6	0.000883514	0.00939	0.00355	0.00858	0.01264	0.01044		40	1.7	2.6		104.427	22.6074	102.381	51.643	102.381	402.243	102.381	78.252		19422.2	19422.2	19422.2	19422.2	19422.2	19422.2	19422.2	19422.2	19422.2		19165.2	18988.2	18988.2	18989.5	18988.2	18988.2	18988.2	18988.2	18989.5		5966.39	5966.39
11367.8	0.02709	-0.04525	-0.05153	-0.04903	-0.06827		11409.6	0.00446	0.0087	0.00497	0.00657	0.00854	0.00748		60	1.8	2.5		106.64	14.8616	103.571	51.0119	103.571	421.968	103.571	85.1145		19260.2	19421.8	19421.8	19421.8	19421.8	19421.8	19421.8	19421.8	19421.8		19132.4	18987.9	18987.9	18989.4	18987.9	18987.9	18987.9	18987.9	18989.4		6215.6	6215.6
11383.3	0.01901	-0.02634	-0.02308	-0.02425	-0.03813		11414.7	0.00484	0.0073	0.00591	0.00518	0.00543	0.00524		80	1.7	2.6		108.853	28.4907	104.762	51.1301	104.762	446.512	104.762	96.0585		19012.4	19421	19421	19421	19421	19421	19421	19421	19421		19139.8	18987.5	18987.5	18989.3	18987.5	18987.5	18987.5	18987.5	18989.3		6045.83	6045.83
11419.5	-0.00645	0.00474	0.00557	0.00529	0.00436		11419.7	0.00352	0.00534	0.00528	0.00424	0.00455	0.00433		100	1.9	2.5		111.066	23.8818	105.952	51.3505	105.952	460.128	105.952	104.61		19027.6	19420.1	19420.1	19420.1	19420.1	19420.1	19420.1	19420.1	19420.1		19066.7	18987.4	18987.4	18989.5	18987.4	18987.4	18987.4	18987.4	18989.5		6122.38	6122.38
11424.5	-0.0048	0.00337	0.00392	0.00447	0.00291		11424.6	0.00308	0.00427	0.00393	0.00275	0.00318	0.00289		120	1.8	2.6		113.28	14.2767	107.143	50.7009	107.143	465.045	107.143	100.983		18533.6	19418.2	19418.2	19418.2	19418.2	19418.2	19418.2	19418.2	19418.2		18877.1	18987.1	18987.1	18989.6	18987.1	18987.1	18987.1	18987.1	18989.6		6025.61	6025.61
11429.5	-0.00128	0.00195	0.00276	0.00336	0.00186		11429.6	0.00181	0.00296	0.00323	0.00234	0.00176	0.002						115.493	21.1801	108.333	58.6206	108.333	474.52	108.333	100.324		18801.8	19416.8	19416.8	19416.8	19416.8	19416.8	19416.8	19416.8	19416.8		19092.3	18986.9	18986.9	18989.8	18986.9	18986.9	18986.9	18986.9	18989.8		5989.01	6025.53
11434.5	0.000544569	0.000214095	0.00181	0.00196	0.00101		11434.6	0.000772039	0.00133	0.00174	0.000613507	-0.000223626	0.000171394						117.706	30.291	109.524	52.9282	109.524	429.534	109.524	80.2035		18886.9	19415.7	19415.7	19415.7	19415.7	19415.7	19415.7	19415.7	19415.7		19264.5	18986.3	18986.3	18989.7	18986.3	18986.3	18986.3	18986.3	18989.7		5974.51	6025.42
11439.5	0.00329	-0.000603754	-0.000674861	0.000401908	-0.000234339		11439.5	-0.00126	0.000218565	-9.74281e-05	-5.40558e-05	-0.00222	-0.00112						119.92	33.5933	110.714	56.6713	110.714	418.658	110.714	84.0891		19046.1	19414.9	19414.9	19414.9	19414.9	19414.9	19414.9	19414.9	19414.9		19240.2	18985.7	18985.7	18989.7	18985.7	18985.7	18985.7	18985.7	18989.7		5987.54	6025.34
11444.5	0.00499	-0.00122	-0.00175	-0.000415764	-0.00173		11444.6	-0.00176	-0.000394622	-0.000732295	-0.00183	-0.0024	-0.00215						122.133	32.9843	111.905	65.2003	111.905	414.762	111.905	112.017		19192.5	19414.4	19414.4	19414.4	19414.4	19414.4	19414.4	19414.4	19414.4		19150.5	18985.3	18985.3	18990	18985.3	18985.3	18985.3	18985.3	18990		6270.05	6024.8
11449.5	0.00457	-0.00126	-0.00284	-0.000945362	-0.00255		11449.6	-0.00325	-0.000902974	-0.00242	-0.00178	-0.00305	-0.0024						124.346	48.2681	113.095	108.292	113.095	440.26	113.095	110.889		18983.9	19413.4	19413.4	19413.5	19413.4	19413.4	19413.4	19413.4	19413.5		19357.1	18984.5	18984.5	18989.9	18984.5	18984.5	18984.5	18984.5	18989.9		5902.97	6024.53
11454.5	0.00425	-0.00179	-0.00362	-0.00293	-0.00333		11454.6	-0.00254	-0.00249	-0.00407	-0.0016	-0.00306	-0.00232						126.559	65.1169	114.286	179.734	114.286	444.675	114.286	107.406		19271.1	19413.1	19413.1	19413.2	19413.1	19413.1	19413.1	19413.1	19413.2		18860.4	18984.2	18984.2	18990.6	18984.2	18984.2	18984.2	18984.2	18990.6		5947.98	6024.36
11459.5	0.00311	-0.0031	-0.00446	-0.00411	-0.00381		11459.5	-0.00284	-0.00332	-0.00503	-0.00303	-0.00327	-0.00311						128.773	83.4101	115.476	214.508	115.476	430.266	115.476	115.891		19065.6	19412.4	19412.4	19412.4	19412.4	19412.4	19412.4	19412.4	19412.4		18901.3	18984	18984	18991.4	18984	18984	18984	18984	18991.4		6126.44	6024.14
11464.5	0.00344	-0.00236	-0.00396	-0.00361	-0.00167		11464.5	-0.00126	-0.00306	-0.00261	-0.00222	-0.00052037	-0.00142						130.986	100.927	116.667	190.425	116.667	426.537	116.667	121.579		18987.6	19411.4	19411.4	19411.5	19411.4	19411.4	19411.4	19411.4	19411.5		18780	18983.6	18983.6	18992.2	18983.6	18983.6	18983.6	18983.6	18992.2		5995.83	6024.08
11469.5	0.00338	-0.00127	-0.00324	-0.00331	-0.00103		11469.5	-8.61993e-05	-0.00195	-0.00142	-0.00156	0.00111	-0.000258425						133.199	107.518	117.857	147.921	117.857	433.273	117.857	118.063		18865.2	19410.3	19410.3	19410.3	19410.3	19410.3	19410.3	19410.3	19410.3		18961.8	18983.5	18983.5	18993.5	18983.5	18983.5	18983.5	18983.5	18993.5		6187.14	6023.72
11474.5	0.00115	-0.00227	-0.00283	-0.0031	-0.000555159		11474.5	2.36915e-06	-0.00308	-0.00232	-0.000903472	4.17536e-05	-0.000182926						135.412	108.38	119.048	117.827	119.048	445.484	119.048	111.722		18903.1	19409.1	19409.1	19409.2	19409.2	19409.1	19409.1	19409.1	19409.2		19050.6	18983.4	18983.4	18995	18983.4	18983.4	18983.4	18983.4	18995		6170.98	6023.39
11479.5	-0.000184401	-0.00229	-0.00279	-0.00351	-0.0013		11479.5	-0.000412568	-0.00409	-0.00301	-0.00163	-0.00103	-0.00127						137.626	114.708	120.238	106.058	120.238	450.038	120.238	114.979		19120.1	19408.5	19408.5	19408.6	19408.5	19408.5	19408.5	19408.5	19408.6		19300.6	18982.7	18982.7	18996.1	18982.7	18982.7	18982.7	18982.7	18996.1		6102.32	6023.22
11484.4	-0.00204	-0.00264	-0.00278	-0.00526	-0.00309		11484.6	-0.00194	-0.00598	-0.00396	-0.00343	-0.00189	-0.00263						139.839	131.473	121.429	98.661	121.429	442.219	121.429	122.483		18954.3	19407.5	19407.5	19407.7	19407.5	19407.5	19407.5	19407.5	19407.7		19039.4	18982.5	18982.5	18998.1	18982.5	18982.5	18982.5	18982.5	18998.1		6047.37	6023.17
11489.5	-0.00394	-0.00284	-0.00306	-0.00616	-0.00331		11489.6	-0.00236	-0.00649	-0.00388	-0.00325	-0.00195	-0.00256						142.052	117.892	122.619	101.852	122.619	476.51	122.619	142.882		19108.9	19406.9	19406.9	19407.1	19406.9	19406.9	19406.9	19406.9	19407.1		18798.6	18982.1	18982.1	19000	18982.1	18982.1	18982.1	18982.1	19000		6082.62	6023.04
11494.4	-0.0044	-0.00368	-0.00312	-0.00609	-0.00392		11494.5	-0.00228	-0.00642	-0.00397	-0.00479	-0.00213	-0.00346						144.266	113.207	123.81	123.128	123.81	456.329	123.81	172.696		19003.7	19406	19406	19406.2	19406	19406	19406	19406	19406.2		18863.2	18981.9	18981.9	19002.6	18981.9	18981.9	18981.9	18981.9	19002.6		6021.19	6023.03
11499.5	-0.00495	-0.00421	-0.00278	-0.00545	-0.00295		11499.5	-0.00306	-0.00622	-0.00385	-0.00345	-0.00333	-0.00336						146.479	112.885	125	170.236	125	467.974	125	222.523		18910.5	19404.9	19404.9	19405.2	19404.9	19404.9	19404.9	19404.9	19405.2		18671.4	18981.2	18981.2	19005.1	18981.2	18981.2	18981.2	18981.2	19005.1		6120.71	6022.82
11504.5	-0.00447	-0.00434	-0.00203	-0.00435	-0.00265		11504.5	-0.00246	-0.00468	-0.00297	-0.0027	-0.00311	-0.00289						148.692	122.707	126.19	251.468	126.19	434.174	126.19	197.92		18691.6	19403.4	19403.4	19403.8	19403.4	19403.4	19403.4	19403.4	19403.8		19114.2	18980.9	18980.9	19008.3	18980.9	18980.9	18980.9	18980.9	19008.3		5810.98	6022.35
11509.5	-0.0035	-0.00258	-0.00142	-0.0026	-0.00166		11509.5	-0.00267	-0.00282	-0.00229	-0.00202	-0.00274	-0.00237						150.905	129.815	127.381	315.126	127.381	432.27	127.381	176.953		18794.1	19402	19402	19402.6	19402	19402	19402	19402	19402.6		18971.5	18980.9	18980.9	19012.3	18980.9	18980.9	18980.9	18980.9	19012.4		5891.82	6022.07
11514.5	-0.00277	-0.00111	-0.00099176	-5.54491e-05	-0.00138		11514.5	-0.00134	-0.000452626	-0.000158994	4.52916e-05	-0.000951225	-0.000415182						153.119	121.782	128.571	246.876	128.571	442.987	128.571	148.15		18995.4	19401.2	19401.2	19401.9	19401.2	19401.2	19401.2	19401.2	19401.9		18689.9	18980.2	18980.2	19016.3	18980.2	18980.2	18980.2	18980.2	19016.3		5970.07	6021.95
11519.5	-0.00092718	0.00268	0.00199	0.00419	0.00112		11519.6	0.000750493	0.0035	0.00248	0.002	0.000635953	0.00135						155.332	109.191	129.762	151.264	129.762	465.999	129.762	133.975		18795.3	19399.8	19399.8	19400.8	19399.8	19399.8	19399.8	19399.8	19400.8		19147.3	18979.8	18979.8	19021.3	18979.8	18979.9	18979.8	18979.8	19021.3		5922.7	6021.74
11524.5	0.00116	0.00428	0.00485	0.00731	0.00388		11524.4	0.00308	0.00582	0.00478	0.00416	0.00248	0.00334						157.545	120.984	130.952	93.6183	130.952	493.588	130.952	123.315		18945.4	19398.8	19398.8	19400	19398.8	19398.8	19398.8	19398.8	19400		19491.2	18978.7	18978.7	19026.1	18978.7	18978.7	18978.7	18978.7	19026.1		5824.33	6021.31
11529.5	0.00346	0.00691	0.00604	0.00849	0.00571		11529.5	0.00462	0.00968	0.00615	0.00585	0.00537	0.00554						159.759	123.707	132.143	71.0472	132.143	475.43	132.143	113.361		19068.1	19398.1	19398.1	19399.7	19398.1	19398.1	19398.1	19398.1	19399.7		19097.7	18978.4	18978.4	19032.6	18978.4	18978.5	18978.4	18978.4	19032.6		5736.46	6020.68
11534.4	0.00639	0.00787	0.00827	0.00971	0.00816		11534.5	0.00704	0.0118	0.00927	0.00751	0.00729	0.00737						161.972	132.468	133.333	62.6546	133.333	457.958	133.333	109.154		19220.6	19397.7	19397.7	19399.8	19397.7	19397.7	19397.7	19397.7	19399.8		18811.9	18978.1	18978.1	19039.7	18978.1	18978.1	18978.1	18978.1	19039.7		5725.1	6020.03
11539.4	0.00844	0.00969	0.01009	0.012	0.00989		11539.4	0.01034	0.01547	0.01227	0.01049	0.00892	0.00969						164.185	119.442	134.524	57.8596	134.524	466.585	134.524	106.937		18862.6	19396.6	19396.6	19399.2	19396.6	19396.6	19396.6	19396.6	19399.2		18794.4	18977.7	18977.7	19048	18977.7	18977.7	18977.7	18977.7	19048		5835.15	6019.63
11544.5	0.00989	0.01264	0.01176	0.01635	0.01097		11544.5	0.01331	0.01742	0.01691	0.01796	0.01168	0.01605						166.398	115.781	135.714	56.5721	135.714	459.644	135.714	99.2956		18577	19394.8	19394.8	19398.1	19394.8	19394.8	19394.8	19394.8	19398.1		18928.8	18977.5	18977.5	19057.7	18977.5	18977.6	18977.5	18977.5	19057.7		5990.72	6019.57
11544.5	0.01509	0.01611	0.01353	0.01798	0.01202		11544.6	0.01983	0.02181	0.02216	0.02011	0.01664	0.01813						168.612	124.963	136.905	55.1726	136.905	500.787	136.905	91.7322		18805.5	19393.5	19393.5	19397.7	19393.5	19393.5	19393.5	19393.5	19397.8		19376.2	18976.7	18976.7	19067.7	18976.7	18976.7	18976.7	18976.7	19067.7		6273.78	6019.01
11544.5	0.01969	0.01929	0.01575	0.01968	0.01464		11544.8	0.02534	0.03165	0.03039	0.02318	0.02035	0.02124						170.825	138.017	138.095	56.09	138.095	501.695	138.095	116.216		18851.6	19392.3	19392.3	19397.7	19392.3	19392.3	19392.3	19392.3	19397.8		19066.1	18976.5	18976.5	19079.6	18976.5	18976.5	18976.5	18976.5	19079.7		6247.35	6018.51
11545	0.02364	0.02834	0.02512	0.02454	0.02571		11545.3	0.02949	0.03418	0.03423	0.02896	0.02442	0.02665						173.038	148.76	139.286	52.7516	139.286	520.966	139.286	111.531		18977.1	19391.4	19391.4	19398.3	19391.4	19391.4	19391.4	19391.4	19398.3		19085.6	18976.2	18976.2	19093	18976.2	18976.3	18976.2	18976.2	19093.1		5914.13	6018.28
11545.3	0.02614	0.03109	0.02663	0.02862	0.02664		11545.7	0.03449	0.03659	0.03716	0.03128	0.02551	0.0283						175.252	157.824	140.476	55.0784	140.476	468.543	140.476	116.476		18896.2	19390.3	19390.3	19399.1	19390.4	19390.3	19390.3	19390.3	19399.1		19068.6	18976	18976	19108.4	18976	18976.1	18976	18976	19108.4		6179.33	6017.92
11545.7	0.02779	0.03469	0.03151	0.03086	0.02813		11545.9	0.03739	0.03686	0.03753	0.03294	0.02585	0.0294						177.465	162.374	141.667	57.4055	141.667	519.063	141.667	113.527		18689.9	19388.8	19388.8	19399.8	19388.8	19388.8	19388.8	19388.8	19399.9		19161.2	18975.6	18975.6	19125.2	18975.6	18975.7	18975.6	18975.6	19125.4		6288.14	6017.33
11545.9	0.02978	0.03584	0.03199	0.03149	0.02885		11546.3	0.03921	0.03807	0.03889	0.03483	0.02689	0.03088						179.678	163.03	142.857	46.5521	142.857	407.454	142.857	0.000215345		18969.6	19387.9	19387.9	19401.7	19387.9	19387.9	19387.9	19387.9	19401.8		19602.9	18974.2	18974.2	19143	18974.2	18974.3	18974.2	18974.2	19143.1		6336.38	6016.63
11546.3	0.03086	0.03882	0.03437	0.03336	0.0291		11546.6	0.04101	0.03942	0.04058	0.03595	0.02711	0.03169						181.891	178.86	144.048	64.1221	144.048	492.311	144.048	81.8131		19010.5	19387.1	19387.1	19404.5	19387.1	19387.1	19387.1	19387.1	19404.5		19390.6	18973.3	18973.3	19163.2	18973.3	18973.4	18973.3	18973.3	19163.4		6063.2	6016.53
11546.5	0.03308	0.04053	0.03478	0.03569	0.02903		11546.8	0.04336	0.0397	0.04183	0.03694	0.02816	0.03245						184.105	210.141	145.238	77.9522	145.238	505.116	145.238	117.049		18942.5	19386.1	19386.1	19407.9	19386.2	19386.1	19386.1	19386.1	19408		19441.7	18972.2	18972.2	19186	18972.2	18972.4	18972.2	18972.2	19186.2		6316.03	6015.87
11546.9	0.03265	0.04397	0.03546	0.03621	0.02942		11547.2	0.04475	0.03972	0.04298	0.03659	0.02889	0.03285						186.318	234.269	146.429	83.4502	146.429	473.335	146.429	117.421		18996.5	19385.3	19385.3	19412.4	19385.3	19385.3	19385.3	19385.3	19412.5		19443.7	18971.1	18971.1	19211.7	18971.1	18971.4	18971.1	18971.1	19212		6416.88	6014.99
11547.1	0.03443	0.04511	0.03622	0.03821	0.03008		11547.4	0.04553	0.04004	0.04306	0.037	0.03015	0.03346						188.531	274.344	147.619	97.2234	147.619	484.685	147.619	125.24		19153.6	19384.7	19384.7	19418.4	19384.8	19384.7	19384.7	19384.7	19418.5		19471.1	18970	18970	19240	18970	18970.3	18970	18970	19240.3		6236	6014.5
11547.5	0.03558	0.0468	0.03741	0.03899	0.03188		11547.8	0.04688	0.04066	0.04519	0.03706	0.03197	0.03464						190.744	332.228	148.81	120.251	148.81	505.108	148.81	147.626		19061.6	19384	19384	19425.7	19384.2	19384	19384	19384	19425.8		19575	18968.7	18968.7	19271	18968.7	18969	18968.7	18968.7	19271.4		6241.33	6014
11547.7	0.03743	0.04785	0.0374	0.04063	0.03225		11548	0.04795	0.04105	0.04608	0.03784	0.03384	0.03555						192.958	370.916	150	154.911	150	512.307	150	146.262		18901.5	19383	19383	19434.5	19383.1	19383	19383	19383	19434.7		19559.3	18967.4	18967.4	19305.2	18967.4	18967.8	18967.4	18967.4	19305.6		6265.26	6013.45
11548.1	0.03873	0.04919	0.04003	0.04155	0.03357		11548.4	0.05002	0.04238	0.04779	0.04046	0.03466	0.03776						195.171	372.152	151.19	201.207	151.19	502.878	151.19	126.904		19193.4	19382.6	19382.6	19446	19382.7	19382.6	19382.6	19382.6	19446.2		19496.5	18966.2	18966.2	19344.3	18966.2	18966.7	18966.2	18966.2	19344.8		6279.43	6012.86
11548.3	0.04054	0.05045	0.04141	0.04229	0.0342		11548.6	0.05102	0.04353	0.04835	0.04137	0.03545	0.03841						197.384	293.332	152.381	252.613	152.381	504.311	152.381	115.578		19769.6	19381.7	19381.7	19459.5	19381.9	19381.7	19381.7	19381.7	19459.7		19694	18964.5	18964.5	19386.8	18964.5	18965.2	18964.5	18964.5	19387.4		6024.79	6012.84
11548.7	0.04221	0.05193	0.0426	0.04418	0.03692		11549	0.05275	0.04503	0.04985	0.0443	0.03671	0.04095						199.598	207.893	153.571	298.3	153.571	557.69	153.571	97.6551		19193.6	19381.3	19381.3	19476.3	19381.6	19381.3	19381.3	19381.3	19476.5		19646.8	18963	18963	19433.5	18963	18963.8	18963	18963	19434.2		6301.91	6012.2
11548.9	0.04416	0.05286	0.04294	0.04458	0.03746		11549.2	0.05468	0.04635	0.05191	0.04521	0.03847	0.04176						201.811	184.269	154.762	309.564	154.762	558.521	154.762	102.557		19521.8	19381	19381	19496.6	19381.3	19381	19381	19381	19496.9		19555.7	18961.7	18961.7	19484.7	18961.7	18962.6	18961.7	18961.7	19485.6		6506.06	6011.12
11549.3	0.04589	0.05477	0.0456	0.04665	0.0393		11549.5	0.05622	0.04819	0.05427	0.04633	0.03925	0.04306						204.024	149.663	155.952	282.506	155.952	510.281	155.952	95.3205		19218.5	19380.7	19380.7	19521.3	19381	19380.7	19380.7	19380.7	19521.6		20027.3	18959.3	18959.3	19540.3	18959.3	18960.4	18959.3	18959.3	19541.4		6265.03	6010.56
11549.4	0.04811	0.0563	0.04591	0.04709	0.0398		11549.9	0.05658	0.04868	0.05692	0.04741	0.04107	0.04427						206.237	142.274	157.143	236.574	157.143	481.438	157.143	95.1412		18981.5	19379.8	19379.8	19550.1	19380.2	19379.8	19379.8	19379.8	19550.6		19744	18957.6	18957.6	19602.9	18957.6	18958.9	18957.6	18957.6	19604.3		6386.47	6009.73
11549.9	0.04952	0.05704	0.04889	0.04857	0.04397		11550.1	0.05762	0.05008	0.05699	0.04881	0.04161	0.04547						208.451	142.178	158.333	171.715	158.333	464.851	158.333	119.488		19508.2	19379.5	19379.5	19585	19380	19379.5	19379.5	19379.5	19585.5		19710.1	18955.9	18955.9	19671.2	18955.9	18957.5	18955.9	18955.9	19672.8		6587.93	6008.46
11550.1	0.05285	0.05881	0.04998	0.05014	0.04466		11550.4	0.05943	0.05201	0.05941	0.05138	0.04322	0.04719						210.664	155.451	159.524	136.552	159.524	521.309	159.524	124.207		19685.8	19378.8	19378.8	19625.7	19379.5	19378.8	19378.8	19378.8	19626.4		20180.6	18953.1	18953.1	19744.4	18953.1	18955	18953.1	18953.1	19746.3		6561.86	6007.24
11550.5	0.05416	0.06198	0.05174	0.05226	0.04765		11550.7	0.0617	0.05434	0.06217	0.05569	0.04429	0.0504						212.877	163.136	160.714	102.931	160.714	543.267	160.714	89.6677		19281	19378.6	19378.6	19674.3	19379.4	19378.6	19378.6	19378.6	19675.1		20409.4	18949.9	18949.9	19823.2	18949.9	18952.1	18949.9	18949.9	19825.5		6413.99	6006.35
11550.7	0.05636	0.06363	0.05276	0.05319	0.04812		11551	0.06298	0.05593	0.06317	0.05834	0.04621	0.05219						215.091	162.915	161.905	84.6208	161.905	475.01	161.905	103.587		19678.3	19378	19378	19731.8	19378.9	19378	19378	19378	19732.8		20508.6	18946.4	18946.4	19910.6	18946.4	18949.1	18946.4	18946.4	19913.3		6659.59	6004.91
11551.1	0.05819	0.06698	0.0556	0.05586	0.05167		11551.3	0.06578	0.05781	0.06543	0.06067	0.04747	0.05442						217.304	179.176	163.095	77.4417	163.095	516.102	163.095	102.459		19591.7	19377.5	19377.5	19799.2	19378.6	19377.5	19377.5	19377.5	19800.3		20870.8	18942.1	18942.1	20005	18942.1	18945.3	18942.1	18942.1	20008.2		6453.71	6003.93
11551.3	0.06105	0.06859	0.05673	0.05781	0.05318		11551.6	0.06717	0.05995	0.06804	0.06249	0.04922	0.05588						219.517	178.554	164.286	72.2792	164.286	502.355	164.286	104.119		19657.8	19376.9	19376.9	19877.3	19378.2	19376.9	19376.9	19376.9	19878.7		20696.2	18938.2	18938.2	20107.6	18938.2	18942	18938.2	18938.2	20111.3		6511.44	6002.81
11551.7	0.06295	0.07138	0.0598	0.06111	0.05512		11551.9	0.06973	0.061	0.07075	0.06639	0.05072	0.05905						221.73	162.66	165.476	61.3601	165.476	494.623	165.476	111.44		20032.4	19375.5	19375.5	19967	19377.1	19375.5	19375.5	19375.5	19968.6		20543.8	18934.6	18934.6	20218.5	18934.6	18939.1	18934.6	18934.6	20223		6561.65	6001.58
11551.9	0.06528	0.07254	0.06158	0.06207	0.05639		11552.2	0.07053	0.06389	0.07269	0.06866	0.05376	0.06119						223.944	143.001	166.667	55.7214	166.667	514.829	166.667	108.311		20178.9	19373.7	19373.7	20070.9	19375.6	19373.7	19373.7	19373.7	20072.8		20249.8	18931.6	18931.6	20339	18931.6	18936.9	18931.6	18931.6	20344.3		6473.56	6000.54
11552.3	0.06861	0.07531	0.06452	0.0648	0.05946		11552.5	0.07334	0.06552	0.07423	0.07215	0.05554	0.06419						226.157	120.877	167.857	52.8431	167.857	517.013	167.857	104.263		20349.7	19371.6	19371.6	20191.9	19373.9	19371.6	19371.6	19371.6	20194.2		20806.5	18927.4	18927.4	20470.2	18927.4	18933.7	18927.4	18927.4	20476.5		6623.45	5999.17
11552.4	0.07131	0.07566	0.06485	0.06531	0.06006		11552.9	0.07541	0.06872	0.07545	0.07619	0.05844	0.0673						228.37	101.907	169.048	50.12	169.048	512.095	169.048	108.883		20639.1	19368.8	19368.8	20330.1	19371.5	19368.8	19368.8	19368.8	20332.9		20784.5	18923.3	18923.3	20611.1	18923.3	18930.7	18923.3	18923.3	20618.5		6659.76	5997.72
11552.9	0.07417	0.07905	0.06887	0.06786	0.06364		11553.1	0.07952	0.07073	0.0777	0.08017	0.06019	0.07068						230.583	89.3242	170.238	50.3031	170.238	520.031	170.238	111.482		20236.3	19366.9	19366.9	20489	19370.2	19366.9	19366.9	19366.9	20492.3		21445.9	18917.6	18917.6	20760.4	18917.6	18926.4	18917.6	18917.6	20769.2		6816.55	5995.92
11553.1	0.07648	0.08054	0.07007	0.06925	0.06518		11553.5	0.08249	0.07516	0.08169	0.0837	0.06327	0.0736						232.797	88.6645	171.429	48.5995	171.429	510.258	171.429	113.716		20307.8	19364.8	19364.8	20669.5	19368.7	19364.9	19364.8	19364.8	20673.4		21783.6	18911.2	18911.2	20919.3	18911.2	18921.5	18911.2	18911.2	20929.5		6986.25	5993.74
11553.5	0.07764	0.08435	0.07321	0.07287	0.06843		11553.7	0.08433	0.07664	0.0838	0.08673	0.06559	0.07656						235.01	82.4994	172.619	51.9222	172.619	492.408	172.619	124.663		20663.3	19362	19362	20874.3	19366.6	19362	19362	19362	20878.9		21656.6	18905.1	18905.1	21091.4	18905.1	18917.2	18905.1	18905.1	21103.5		7033.74	5991.46
11553.6	0.08081	0.08478	0.07499	0.07429	0.07002		11554	0.08727	0.0795	0.08668	0.08906	0.06859	0.07908						237.223	67.8257	173.81	51.6987	173.81	511.174	173.81	122.686		21021	19358.3	19358.3	21107.4	19363.8	19358.4	19358.3	19358.3	21112.9		21990.5	18898.2	18898.2	21276.1	18898.2	18912.3	18898.2	18898.2	21290.2		7109.61	5989
11554.1	0.0825	0.0905	0.0788	0.07859	0.07493		11554.3	0.09067	0.08302	0.08932	0.09305	0.07198	0.08282						239.437	75.7196	175	45.8209	175	499.985	175	127.46		20787.9	19355.2	19355.2	21369.9	19361.7	19355.3	19355.2	19355.2	21376.5		22028.5	18891.2	18891.2	21472.2	18891.2	18907.7	18891.2	18891.2	21488.7		7154.71	5986.44
11554.2	0.08588	0.09191	0.08092	0.07968	0.07593		11554.6	0.09302	0.08525	0.09221	0.09634	0.075	0.08597						241.65	81.1426	176.19	44.5776	176.19	518.705	176.19	101.32		20837.9	19352	19352	21663.5	19359.7	19352.1	19352	19352	21671.3		22171.6	18883.9	18883.9	21680	18883.9	18903.2	18883.9	18883.9	21699.3		7095.11	5984
11554.7	0.08828	0.0967	0.08343	0.08467	0.0803		11554.9	0.09548	0.08988	0.09393	0.1003	0.07966	0.08997						243.863	81.5325	177.381	56.2699	177.381	523.568	177.381	128.294		21116.9	19348.1	19348.1	21989.9	19357.2	19348.2	19348.1	19348.1	21999.1		22141.2	18876.6	18876.6	21900	18876.6	18899.2	18876.6	18876.6	21922.6		7263.12	5981.19
11554.9	0.09157	0.09824	0.08593	0.08561	0.08191		11555.2	0.09826	0.09211	0.09833	0.10304	0.08262	0.09302						246.076	78.5011	178.571	52.4242	178.571	524.016	178.571	116.873		21372.1	19343.7	19343.7	22353.2	19354.4	19343.8	19343.7	19343.7	22364		22468.7	18868.5	18868.5	22136.3	18868.5	18894.9	18868.5	18868.5	22162.6		7154.54	5978.61
11555.3	0.09439	0.10375	0.09016	0.09066	0.08679		11555.5	0.1022	0.0957	0.10179	0.10714	0.0856	0.09685						248.29	57.757	179.762	54.698	179.762	483.219	179.762	110.934		22235.6	19337.4	19337.4	22756	19350	19337.5	19337.4	19337.4	22768.7		23013.1	18859.3	18859.3	22384.4	18859.3	18889.9	18859.3	18859.3	22415		7100.32	5976.14
11555.5	0.09796	0.10587	0.0939	0.092	0.08967		11555.9	0.10492	0.09972	0.10803	0.11104	0.0905	0.10096						250.503	75.6788	180.952	50.8654	180.952	453.955	180.952	128.222		22109.7	19331.3	19331.3	23198.8	19346.1	19331.5	19331.3	19331.3	23213.8		22871.9	18850.3	18850.3	22645.6	18850.3	18885.8	18850.3	18850.3	22681.2		7539.86	5972.7
11555.9	0.1014	0.11264	0.0968	0.09787	0.09595		11556.1	0.10873	0.10405	0.11166	0.11576	0.09562	0.10593						252.716	75.3675	182.143	46.0323	182.143	444.785	182.143	142.466		22606.3	19324.1	19324.1	23681.8	19341.4	19324.3	19324.1	19324.1	23699.4		23805.2	18839.2	18839.2	22917.8	18839.2	18880.5	18839.2	18839.2	22959		7619.73	5969.08
11556.1	0.10508	0.11512	0.10026	0.10078	0.09898		11556.5	0.11245	0.10802	0.11802	0.12003	0.09893	0.1096						254.93	72.2922	183.333	53.7808	183.333	474.584	183.333	143.719		22929.6	19316.2	19316.2	24206.6	19336.5	19316.5	19316.2	19316.2	24227.1		24070.2	18827.5	18827.5	23203.9	18827.5	18875.4	18827.5	18827.5	23251.7		7485.23	5965.75
11556.5	0.10985	0.12215	0.10471	0.10757	0.10435		11556.7	0.11729	0.11259	0.12155	0.12637	0.10417	0.1159						257.143	64.6927	184.524	56.1082	184.524	498.571	184.524	149.83		23642.6	19306.8	19306.8	24775.3	19330.5	19307.1	19306.8	19306.8	24799.4		24443.3	18815	18815	23505.3	18815	18870.3	18815	18815	23560.7		7244.91	5962.94
11556.7	0.11559	0.12564	0.10795	0.11151	0.10816		11557	0.12243	0.11655	0.12563	0.13024	0.11001	0.12026						259.356	62.5994	185.714	54.2753	185.714	467.877	185.714	156.667		24173.1	19296.1	19296.1	25389.9	19323.9	19296.5	19296.1	19296.1	25418.1		24787.2	18801.6	18801.6	23818.5	18801.6	18865.6	18801.6	18801.6	23882.4		7537.91	5959.47
11557	0.12165	0.13206	0.11457	0.11778	0.11458		11557.4	0.12795	0.12421	0.13186	0.13771	0.11787	0.12784						261.569	73.3998	186.905	58.7369	186.905	434.132	186.905	175.347		24672.9	19284.3	19284.3	26046.1	19316.7	19284.8	19284.3	19284.3	26079		24901.6	18788	18788	24143.8	18788	18861.6	18788	18788	24217.4		7705.69	5955.63
11557.3	0.12819	0.1347	0.11838	0.12239	0.11878		11557.6	0.13343	0.12814	0.13694	0.14291	0.1219	0.13351						263.783	70.4838	188.095	62.6998	188.095	424.098	188.095	203.114		25294.1	19271.2	19271.2	26742.4	19308.8	19271.8	19271.2	19271.2	26780.6		24941.9	18774.2	18774.2	24481	18774.2	18858.9	18774.2	18774.2	24565.7		7943.92	5951.26
11557.6	0.1336	0.14219	0.12471	0.13095	0.12533		11557.9	0.14009	0.13686	0.14549	0.14948	0.13143	0.13985						265.996	74.3657	189.286	62.5596	189.286	409.052	189.286	222.614		26067.1	19256.3	19256.3	27476.2	19299.9	19257	19256.3	19256.3	27520.5		25606.3	18758.9	18758.9	24831.5	18758.9	18856.4	18758.9	18758.9	24929		8104.82	5946.53
11557.9	0.14034	0.14602	0.13055	0.1362	0.13193		11558.2	0.14794	0.14294	0.15264	0.15876	0.13561	0.14844						268.209	67.2988	190.476	66.7494	190.476	437.721	190.476	241.134		26972	19239.4	19239.4	28246.4	19290	19240.3	19239.4	19239.4	28297.9		26136.3	18742.4	18742.4	25192.6	18742.4	18854.5	18742.4	18742.4	25304.6		8244.63	5941.47
11558.2	0.14678	0.15467	0.13894	0.14565	0.14217		11558.5	0.15566	0.15196	0.16055	0.16482	0.14487	0.1545						270.423	67.5301	191.667	70.5633	191.667	492.132	191.667	229.486		28239.4	19219.7	19219.7	29048.1	19278.4	19220.7	19219.7	19219.7	29107.9		26483.7	18725.1	18725.1	25562.8	18725.1	18853.6	18725.1	18725.1	25691.3		7986.56	5936.98
11558.5	0.15505	0.16013	0.14597	0.15116	0.14882		11558.8	0.16435	0.15777	0.16383	0.17275	0.1494	0.16202						272.636	73.37	192.857	78.8398	192.857	454.723	192.857	256.209		28883.1	19198.6	19198.6	29874.7	19266.5	19199.8	19198.6	19198.6	29943.9		26389.8	18708	18708	25942.4	18708	18854.9	18708	18708	26089.3		8127.1	5932.16
11558.9	0.16234	0.17043	0.15428	0.16211	0.158		11559.2	0.17294	0.16895	0.1771	0.18294	0.16211	0.17211						274.849	76.5601	194.048	96.7681	194.048	427.749	194.048	365.253		30085.2	19174.7	19174.7	30718.7	19253.2	19176.2	19174.7	19174.7	30798.7		26988.8	18689.4	18689.4	26329.4	18689.4	18857.2	18689.5	18689.4	26497.1		8489.87	5926.54
11559.1	0.17083	0.17611	0.16356	0.1687	0.1665		11559.4	0.18311	0.17673	0.18228	0.19155	0.16753	0.1804						277.062	73.3576	195.238	107.561	195.238	463.211	195.238	436.762		31551.6	19147.6	19147.6	31572.5	19238.1	19149.4	19147.6	19147.6	31664.7		27700.8	18669.3	18669.3	26723.9	18669.3	18860.4	18669.3	18669.3	26915.1		8594.51	5920.67
11559.5	0.18084	0.18977	0.17259	0.18191	0.17607		11559.7	0.19289	0.18987	0.19479	0.19974	0.1807	0.18936						279.276	72.3682	196.429	118.156	196.429	423.046	196.429	524.996		32784	19117.8	19117.8	32428.1	19221.7	19119.9	19117.8	19117.8	32534.2		28038.8	18648.3	18648.3	27122.9	18648.3	18866.4	18648.3	18648.3	27340.9		8678.13	5914.61
11559.7	0.19077	0.19515	0.1857	0.1909	0.18853		11560	0.20391	0.20122	0.20272	0.21301	0.19106	0.20266						281.489	74.1231	197.619	122.067	197.619	440.11	197.619	564.647		33480.1	19086.3	19086.3	33276.1	19205.7	19088.9	19086.3	19086.3	33398.1		28414.7	18626.5	18626.5	27525	18626.5	18874.7	18626.5	18626.5	27773.2		8874.78	5908.1
11560	0.2012	0.21007	0.19414	0.20016	0.19964		11560.4	0.21717	0.21506	0.22023	0.22698	0.20366	0.2161						283.702	71.179	198.81	119.964	198.81	452.711	198.81	567.692		34633.8	19052.3	19052.3	34105.1	19189.5	19055.4	19052.3	19052.3	34245.4		28999	18603.3	18603.3	27928.5	18603.3	18885.2	18603.3	18603.3	28210.4		8948.95	5901.42
11560.3	0.21101	0.21944	0.21028	0.21588	0.21662		11560.6	0.23138	0.22745	0.22859	0.23785	0.21423	0.22689						285.916	71.5893	200	108.1	200	420.897	200	533.475		35667.9	19015.9	19015.9	34905	19173.3	19019.6	19015.9	19015.9	35065.9		28945.3	18580.2	18580.2	28333.3	18580.2	18899.7	18580.2	18580.2	28652.9		8756.77	5895.14
11560.6	0.22387	0.23544	0.22085	0.22662	0.23073		11560.9	0.24652	0.24314	0.24668	0.2534	0.23305	0.24266						288.129	78.9367	201.19	101.922	201.19	422.035	201.19	481.445		36683.1	18977.3	18977.3	35664.7	19157.3	18981.6	18977.3	18977.3	35849		29717.9	18555.3	18555.3	28734.7	18555.3	18916.6	18555.3	18555.3	29096.1		8726.84	5888.91
11560.9	0.23774	0.24559	0.23991	0.24561	0.24814		11561.2	0.26097	0.26104	0.25982	0.26825	0.24553	0.25788						290.342	81.5844	202.381	98.3174	202.381	413.333	202.381	410.128		37378.2	18937	18937	36369.4	19142.5	18942.2	18937	18937	36580		30284.8	18529	18529	29131.4	18529	18937.4	18529.1	18529	29539.8		9137.36	5881.77
11561.2	0.25288	0.26336	0.25356	0.2593	0.26895		11561.5	0.27794	0.27926	0.28082	0.28638	0.26945	0.27629						292.555	77.8703	203.571	97.5305	203.571	389.37	203.571	355.072		37913.1	18895.5	18895.5	37006.8	19129.5	18901.6	18895.5	18895.5	37247		30996.4	18501.1	18501.2	29521.4	18501.1	18962.6	18501.2	18501.1	29982.9		9193.3	5874.49
11561.5	0.26962	0.27842	0.2749	0.27957	0.28915		11561.8	0.29767	0.29799	0.29704	0.30733	0.28206	0.29752						294.769	74.54	204.762	97.2236	204.762	361.67	204.762	284.881		39026.5	18851.4	18851.4	37568.6	19117.6	18858.7	18851.4	18851.4	37842.1		30718.8	18473.8	18473.8	29905.2	18473.8	18994.1	18473.9	18473.8	30425.6		9440.39	5866.65
11561.8	0.28737	0.29614	0.28887	0.29525	0.30814		11562.1	0.31822	0.31661	0.32016	0.32178	0.30998	0.31278						296.982	73.6633	205.952	93.7228	205.952	375.395	205.952	224.597		39549.8	18806.1	18806.1	38046.4	19109.1	18814.7	18806.1	18806.1	38358		32003.4	18443.6	18443.6	30273.4	18443.6	19029	18443.7	18443.6	30858.9		9534.25	5858.59
11562.2	0.30676	0.32197	0.31881	0.32148	0.33687		11562.4	0.34254	0.34301	0.34567	0.35215	0.32766	0.34396						299.195	72.4975	207.143	87.8325	207.143	408.343	207.143	189.418		39470.9	18760.8	18760.8	38432.7	19105	18771	18760.8	18760.8	38787		32301.6	18412.6	18412.6	30628	18412.6	19069.9	18412.7	18412.6	31285.4		9699.98	5850.14
11562.4	0.3286	0.33505	0.33315	0.34246	0.35586		11562.7	0.3669	0.36556	0.3694	0.36881	0.36156	0.36116						301.408	101.593	208.333	82.3201	208.333	409.735	208.333	148.408		39564.9	18715.3	18715.3	38711.1	19105.4	18727.3	18715.3	18715.3	39113.1		32337.1	18381.4	18381.5	30968.3	18381.4	19117.9	18381.6	18381.4	31705		9586.57	5841.93
11562.8	0.35038	0.36518	0.37063	0.36991	0.38955		11563	0.39536	0.3986	0.39721	0.40153	0.37873	0.39419						303.622	86.2766	209.524	78.8869	209.524	411.99	209.524	133.003		40226.7	18668.2	18668.2	38875.7	19109.3	18682.3	18668.2	18668.2	39330.9		32924.1	18348.9	18348.9	31291.3	18348.9	19174.1	18349.1	18348.9	32116.7		9897.78	5833.01
11563	0.37847	0.38607	0.38618	0.39687	0.41687		11563.3	0.42488	0.42594	0.43276	0.42732	0.42118	0.4207						305.835	95.7737	210.714	77.0812	210.714	400.693	210.714	132.873		40239.3	18621	18621	38930.4	19118.8	18637.6	18621	18621	39444.9		33640	18314.7	18314.8	31592.4	18314.7	19238.2	18315	18314.7	32516.1		10126.4	5823.57
11563.4	0.4069	0.42236	0.43128	0.43561	0.45828		11563.6	0.45765	0.45808	0.45947	0.46422	0.44103	0.45796						308.048	94.2197	211.905	73.3076	211.905	406.387	211.905	132.851		39594.5	18575.1	18575.1	38874.9	19136	18594.6	18575.1	18575.1	39455.4		33589.5	18280.6	18280.6	31867	18280.6	19311.8	18280.9	18280.6	32898.7		10146.4	5814.06
11563.5	0.4394	0.44275	0.44573	0.45529	0.48058		11564	0.49179	0.49714	0.50252	0.49337	0.49317	0.48709						310.262	84.3869	213.095	73.1002	213.095	393.481	213.095	117.143		38874.7	18530.7	18530.7	38709.5	19163	18553.5	18530.7	18530.7	39364.7		34171.2	18245	18245.1	32117.1	18245	19394.3	18245.5	18245	33266.9		10283.9	5804.24
11564	0.47462	0.48798	0.50328	0.50705	0.52782		11564.2	0.53099	0.53267	0.53427	0.54174	0.51536	0.53539						312.475	83.1987	214.286	75.5385	214.286	428.694	214.286	105.899		38397.9	18487.2	18487.2	38426.3	19198.4	18513.9	18487.2	18487.2	39164.4		34281.1	18209.2	18209.3	32342	18209.2	19487.5	18209.7	18209.2	33621		10086.9	5794.82
11564.1	0.51524	0.50885	0.51871	0.52379	0.54946		11564.6	0.57252	0.57737	0.58997	0.57592	0.57549	0.57005						314.688	81.0747	215.476	85.0423	215.476	374.239	215.476	111.63		38046.2	18444.4	18444.4	38033.7	19242.8	18475.6	18444.4	18444.4	38863.4		34222.6	18173.3	18173.5	32540.9	18173.3	19592.3	18174.1	18173.3	33960.7		10467.1	5784.55
11564.6	0.55766	0.57973	0.58679	0.59379	0.61921		11564.8	0.61776	0.61706	0.6201	0.62288	0.6022	0.61827						316.901	92.5013	216.667	77.4849	216.667	398.678	216.667	124.691		37599.2	18402.4	18402.5	37544.1	19296.9	18438.7	18402.4	18402.4	38475		34456.4	18136.9	18137.2	32703.6	18136.9	19712.4	18137.9	18136.9	34280.3		10530.2	5774.12
11564.8	0.6061	0.60551	0.60656	0.61079	0.64501		11565.1	0.66327	0.66726	0.67509	0.65874	0.6577	0.65463						319.115	93.5228	217.857	83.383	217.857	377.11	217.857	112.211		36160.2	18363.6	18363.6	36967.3	19363.6	18405.7	18363.6	18363.6	38009.6		34709.4	18099.9	18100.2	32832.1	18099.9	19845.7	18101.1	18099.9	34579.6		10667.2	5763.36
11565.1	0.65692	0.66049	0.67105	0.6788	0.69993		11565.4	0.71124	0.71369	0.70571	0.70639	0.69433	0.70287						321.328	97.5063	219.048	88.2278	219.048	381.253	219.048	122.806		35091.5	18326.9	18327	36311.4	19442.8	18376	18326.9	18326.9	37476.4		35164.5	18061.7	18062.2	32928.5	18061.7	19992.5	18063.3	18061.7	34861.4		10618.1	5752.69
11565.4	0.71368	0.71625	0.70584	0.70767	0.74532		11565.8	0.75941	0.77029	0.77198	0.75921	0.76149	0.7563						323.541	106.167	220.238	83.0273	220.238	378.949	220.238	129.622		34090.8	18292.4	18292.6	35580.2	19538	18349.3	18292.4	18292.4	36882.9		35406.9	18022.9	18023.6	32992.3	18022.9	20153.9	18025	18022.9	35126.1		10314	5742.66
11565.7	0.77079	0.76759	0.76469	0.77205	0.7973		11566	0.81058	0.80991	0.80285	0.80895	0.80072	0.80623						325.755	120.281	221.429	75.7534	221.429	366.6	221.429	166.412		33547.4	18259	18259.3	34788.5	19646.6	18324.9	18259	18259	36242.2		35140.5	17984.6	17985.6	33023.2	17984.6	20332	17987.3	17984.6	35374.2		10738.7	5731.68
11566	0.83336	0.82467	0.80144	0.80875	0.84363		11566.3	0.85961	0.86836	0.8668	0.86031	0.85944	0.85857						327.968	134.077	222.619	78.4176	222.619	385.328	222.619	178.82		32894.7	18227	18227.3	33951	19769.5	18303.1	18227	18227	35570		35470.2	17945.5	17946.9	33008.2	17945.5	20527.3	17948.9	17945.5	35594.8		10903.1	5720.32
11566.4	0.89282	0.89328	0.86325	0.86762	0.8989		11566.5	0.90914	0.90055	0.89563	0.89818	0.89228	0.8968						330.181	136.799	223.81	83.4438	223.81	389.019	223.81	184.698		32322.9	18196.1	18196.6	33078.6	19907.5	18283.9	18196.1	18196.1	34878.2		35820.4	17905.5	17907.4	32959	17905.5	20743.6	17909.9	17905.5	35803.3		11003.5	5708.72
11566.6	0.9571	0.93815	0.90027	0.90141	0.93473		11567	0.95481	0.95993	0.9572	0.95446	0.95471	0.95395						332.394	149.852	225	85.2174	225	374.787	225	189.164		31647.4	18166.7	18167.4	32182.3	20061.6	18267.7	18166.7	18166.7	34178.9		35594.1	17866	17868.6	32876.9	17866	20979.4	17871.5	17866	35998.4		10748.5	5697.65
11567	1.01895	1.00041	0.95442	0.95491	0.98759		11567.2	0.9982	0.99619	0.98744	0.99127	0.99475	0.99145						334.608	177.418	226.19	85.6863	226.19	402.251	226.19	174.696		30639.5	18139.4	18140.4	31272.9	20233.5	18255.4	18139.4	18139.4	33483.9		35689.2	17826.1	17829.7	32761.4	17826.1	21234.8	17833.1	17826.1	36180.6		10813.7	5686.43
11567.2	1.07952	1.05434	0.98542	0.98421	1.01512		11567.5	1.0373	1.03593	1.03277	1.03225	1.03183	1.03316						336.821	190.165	227.381	81.3807	227.381	431.761	227.381	139.505		30720.8	18111.9	18113.3	30360.1	20425.7	18244.8	18111.9	18111.9	32808.2		36718.9	17783.9	17788.8	32605	17783.9	21508.5	17792.7	17783.9	36343.3		11109.3	5674.54
11567.5	1.13445	1.10309	1.03892	1.03789	1.06471		11567.8	1.07388	1.07311	1.05175	1.06539	1.06964	1.06632						339.034	191.335	228.571	76.8968	228.571	395.181	228.571	108.954		30184.8	18085.4	18087.4	29454.6	20637.1	18237.9	18085.4	18085.4	32160.7		36265.3	17742.5	17749.2	32411.7	17742.5	21804.5	17753.6	17742.5	36491.4		11241.9	5662.35
11567.8	1.18608	1.14208	1.05835	1.06433	1.08794		11568.2	1.10384	1.1049	1.0938	1.10258	1.10408	1.10355						341.248	202.042	229.762	83.1237	229.762	357.89	229.762	101.235		29956.5	18059.5	18062.2	28563.7	20867.8	18233.9	18059.5	18059.5	31549.3		36387.5	17700.8	17709.8	32187.9	17700.8	22125	17714.8	17700.8	36634.9		11058.9	5650.56
11568.2	1.23041	1.19126	1.10773	1.09899	1.12308		11568.4	1.13001	1.12757	1.10793	1.1231	1.12682	1.12433						343.461	203.63	230.952	86.6381	230.952	365.356	230.952	78.3065		30056.2	18033.2	18037.1	27693.7	21117.8	18232.4	18033.2	18033.2	30981.4		36688.3	17658.4	17670.4	31934.1	17658.4	22470.9	17675.8	17658.4	36776		11341.7	5638.16
11568.3	1.26932	1.21172	1.12149	1.12158	1.1386		11568.7	1.15012	1.14546	1.13218	1.14375	1.14746	1.14555						345.674	189.874	232.143	90.135	232.143	389.797	232.143	71.64		29535.1	18008	18013.4	26855.4	21389.4	18235.1	18008	18008	30469.3		36812.4	17615.5	17631.7	31651.9	17615.5	22839.9	17637.2	17615.5	36914.1		11425.8	5625.59
11568.8	1.29964	1.249	1.15476	1.14312	1.16067		11569	1.16712	1.164	1.14578	1.16055	1.16474	1.1623						347.887	169.646	233.333	89.8911	233.333	407.718	233.333	64.6264		29289.8	17983.3	17990.7	26051.7	21682.8	18241.6	17983.3	17983.3	30017		37375.8	17571.4	17592.8	31333.8	17571.4	23231.3	17598.2	17571.4	37042.1		11217.7	5613.51
11569	1.32456	1.26649	1.16842	1.15964	1.17102		11569.3	1.17771	1.17272	1.15608	1.16898	1.17405	1.17132						350.101	143.292	234.524	88.922	234.524	414.481	234.524	94.7412		29354.4	17958.4	17968.7	25284.7	22003	18251.6	17958.4	17958.4	29632.8		37548.8	17526.7	17555.2	30990.6	17526.7	23646.4	17559.9	17526.7	37172.1		11314.9	5601.29
11569.3	1.34017	1.277	1.18042	1.16786	1.17919		11569.5	1.18485	1.17777	1.15899	1.17599	1.18135	1.17825						352.314	114.94	235.714	96.1772	235.714	370.288	235.714	87.2864		29363.9	17933.5	17947.4	24557.4	22347.3	18265.6	17933.5	17933.5	29317.3		37426.5	17482.2	17519.7	30625.7	17482.2	24086	17523.3	17482.2	37308.2		11147.3	5589.54
11569.6	1.35018	1.28478	1.18775	1.17688	1.18427		11570	1.18709	1.18193	1.16178	1.17902	1.18497	1.18171						354.527	94.0734	236.905	103.629	236.905	344.733	236.905	85.4315		29388.2	17908.4	17927.4	23871.5	22715.3	18283.9	17908.4	17908.4	29072.9		37129.2	17438.2	17487.6	30241.3	17438.2	24555.4	17488.9	17438.2	37458.6		11332.1	5577.52
11570	1.35253	1.28572	1.19202	1.17995	1.18441		11570.1	1.18678	1.18134	1.16147	1.17869	1.18461	1.18143						356.74	80.8615	238.095	114.247	238.095	387.021	238.095	80.1135		29469.4	17883.1	17908.8	23233.3	23107.6	18307.6	17883.1	17883.1	28908		37537.2	17393.3	17457.6	29836.1	17393.3	25049.7	17455.4	17393.3	37618.9		11656.5	5565
11570.2	1.34952	1.28082	1.19259	1.18013	1.18093		11570.5	1.18382	1.17557	1.15628	1.1749	1.17969	1.17724						358.954	60.2352	239.286	120.493	239.286	384.126	239.286	61.3683		30186.3	17856.2	17890.7	22638	23523.2	18335.2	17856.2	17856.2	28818.6		37906.3	17347.4	17431.2	29410.3	17347.4	25566.8	17423.4	17347.4	37789.5		11804.6	5552.44
11570.5	1.34146	1.27344	1.19073	1.17723	1.17699		11570.8	1.17797	1.17214	1.15189	1.16803	1.1729	1.17055						361.167	54.4657	240.476	122.992	240.476	381.509	240.476	69.8162		30559.9	17828.3	17874.6	22084.9	23963.2	18367.8	17828.3	17828.3	28805.5		37665.5	17302	17410.1	28972.4	17302	26107.6	17394.5	17302	37978.7		11788.1	5540.31
11570.8	1.32938	1.26324	1.18667	1.17288	1.16991		11571.1	1.17077	1.1624	1.14149	1.1593	1.16552	1.1622						363.38	40.9387	241.667	128.619	241.667	374.98	241.667	56.5971		30210.1	17801.2	17862.6	21574.8	24434.2	18407.5	17801.2	17801.2	28875.4		37553.6	17256.7	17396.2	28523.8	17256.7	26671.1	17369.1	17256.7	38190.1		11800	5528.72
11571.1	1.31482	1.24746	1.17994	1.16445	1.16221		11571.4	1.16136	1.1545	1.1337	1.14907	1.15343	1.15137						365.594	44.8994	242.857	128.44	242.857	339.076	242.857	81.1537		30384.9	17773.7	17855.2	21105.3	24932	18453.7	17773.7	17773.7	29025.1		37687	17211	17389.4	28065.7	17211	27255.8	17347.4	17211	38425.4		11841.5	5517.73
11571.4	1.2981	1.23318	1.1694	1.15809	1.15299		11571.7	1.15101	1.14477	1.12349	1.13964	1.14635	1.14204						367.807	45.5254	244.048	122.974	244.048	355.72	244.048	82.6773		31105.4	17744.5	17851.5	20678.3	25453.6	18505.7	17744.5	17744.5	29255.5		38075.5	17164.3	17392	27598.4	17164.4	27865.1	17329.3	17164.3	38691.9		12114.7	5507.09
11571.8	1.27868	1.21444	1.15868	1.1456	1.14222		11572	1.14036	1.13243	1.11057	1.12598	1.13001	1.12761						370.02	32.9965	245.238	118.658	245.238	367.768	245.238	76.9958		31550.4	17714.3	17854.8	20288.4	25999.3	18564.6	17714.3	17714.3	29564.3		38072.7	17117.6	17406	27126.6	17117.6	28492.4	17316.3	17117.6	38988.7		11928.7	5498.19
11571.9	1.26021	1.20445	1.15127	1.14056	1.13731		11572.3	1.12773	1.12043	1.09927	1.11574	1.11824	1.11741						372.233	34.2536	246.429	115.813	246.429	359.228	246.429	76.4579		31800.7	17683.5	17866.2	19933.2	26569.1	18631.5	17683.5	17683.5	29949.6		38328.5	17070.1	17434.5	26652.1	17070.2	29135.5	17308.6	17070.1	39320.4		12094.5	5490.5
11572.4	1.24315	1.18285	1.13536	1.12476	1.12373		11572.6	1.1161	1.1088	1.0888	1.10337	1.10703	1.10483						374.447	26.8925	247.619	106.374	247.619	371.515	247.619	77.2643		33197.2	17649.5	17886.6	19607.9	27159.6	18706.1	17649.5	17649.5	30411.7		39257.9	17020.5	17477.8	26174.9	17020.6	29790.8	17305.7	17020.5	39687.8		12570.2	5483.86
11572.6	1.22585	1.1681	1.12509	1.11847	1.1137		11572.9	1.10456	1.09822	1.07788	1.09313	1.09673	1.09513						376.66	23.5125	248.81	90.3604	248.81	370.279	248.81	76.8758		33885.3	17614	17919.3	19311.9	27775.1	18789.1	17614	17614	30953.5		39564.2	16970.1	17541.8	25698	16970.2	30457.7	17310.3	16970.1	40097.6		12507.5	5480.21
11572.9	1.21021	1.15264	1.11389	1.1054	1.10451		11573.3	1.09531	1.08554	1.06421	1.0783	1.08345	1.08072						378.873	17.8975	250	78.4864	250	342.998	250	67.3317		34054.9	17578	17969.6	19047.3	28413	18882.4	17578	17578	31578.3		39924.8	16918.8	17629.5	25224.4	16918.9	31133.9	17324	16918.8	40555.8		12977.2	5478.84
11573.2	1.19138	1.13647	1.10107	1.09648	1.09302		11573.5	1.08527	1.07768	1.05678	1.07209	1.07576	1.0747						381.087	33.8335	251.19	75.9933	251.19	345.501	251.19	67.6871		35095.8	17539.6	18039.1	18806.7	29068	18984.5	17539.6	17539.6	32279.3		39921.9	16867.3	17746.7	24755.9	16867.5	31817.2	17348.2	16867.3	41066.3		12810	5482.13
11573.2	1.17298	1.13401	1.09931	1.09512	1.09203		11573.8	1.07626	1.06665	1.04377	1.05749	1.06761	1.06111						383.3	33.7081	252.381	79.8779	252.381	364.803	252.381	57.7273		36044.9	17499.1	18132.1	18587.5	29738.4	19096.4	17499.1	17499.1	33057		40920.3	16813.5	17896.4	24291.2	16813.8	32500.4	17382	16813.5	41629.8		13024.1	5490.64
11573.2	1.15486	1.13315	1.09861	1.09444	1.09154		11574.1	1.06655	1.05888	1.03716	1.0518	1.05752	1.05537						385.513	32.6136	253.571	73.604	253.571	398.038	253.571	69.7875		36704.8	17457.1	18256.4	18388.2	30422.8	19219.2	17457.1	17457.1	33915.4		42186.9	16756.8	18082.7	23830.8	16757.1	33179.5	17426.5	16756.8	42249.6		13330.7	5504.96
11573.3	1.13811	1.12927	1.09546	1.0914	1.08931		11574.5	1.0568	1.04716	1.02537	1.0395	1.04823	1.04298						387.726	26.7829	254.762	78.7009	254.762	328.74	254.762	80.598		37295.6	17413.7	18415	18207	31119.1	19353.8	17413.7	17413.7	34854		41943.5	16700.4	18317.5	23380.6	16700.9	33854.6	17486.5	16700.4	42938.3		13593.3	5526.84
11573.5	1.12042	1.12107	1.0888	1.08499	1.08461		11574.7	1.04882	1.04302	1.02117	1.03449	1.04169	1.0386						389.94	22.6687	255.952	68.7276	255.952	333.009	255.952	58.703		38287.3	17368	18619.6	18043.3	31824.7	19499.9	17368	17368	35883.5		42481.8	16642.8	18602.3	22940.7	16643.3	34520.4	17563.6	16642.8	43699.2		13742.4	5558.99
11574.4	1.10371	1.07817	1.05557	1.05944	1.05609		11575	1.04276	1.03443	1.01178	1.02414	1.03582	1.02902						392.153	18.6608	257.143	74.6863	257.143	344.439	257.143	82.6862		39928.9	17318.6	18868.8	17891.3	32533.5	19658.9	17318.6	17318.6	36996.8		43349.8	16583.1	18949	22509.4	16583.8	35169.9	17658.9	16583.1	44538.6		13632.8	5603.13
11575	1.08837	1.05284	1.03659	1.04196	1.04135		11575.3	1.03667	1.02971	1.0075	1.02002	1.02941	1.02541						394.366	7.70261	258.333	69.8887	258.333	361.529	258.333	63.9689		41476.5	17265.7	19183.2	17749.5	33241.5	19829.5	17265.7	17265.7	38206.6		45107.4	16519.3	19356.4	22085	16520.2	35795.3	17771.6	16519.3	45451.3		14343.5	5660.06
11575.3	1.07296	1.04295	1.02973	1.03397	1.03497		11575.6	1.03199	1.0214	0.99981	1.0113	1.0248	1.01731						396.579	14.4561	259.524	73.6041	259.524	324.341	259.524	75.3883		42641.3	17210.2	19561.2	17617.1	33945.9	20012.8	17210.2	17210.2	39506.6		46576.7	16452	19842.8	21668.7	16453.2	36394.8	17904.5	16452	46455.8		15239.7	5733.26
11575.6	1.05644	1.03258	1.02042	1.02888	1.02819		11575.9	1.02653	1.01784	0.99713	1.008	1.02057	1.01416						398.793	22.464	260.714	72.6736	260.714	327.217	260.714	59.2266		43894.8	17151.7	20025.1	17492.7	34642.8	20209	17151.8	17151.7	40914.5		47737	16382.1	20405.3	21265.7	16383.5	36965.2	18060.6	16382.1	47552		15621.9	5825.3
11576	1.03978	1.02053	1.01184	1.01995	1.0222		11576.2	1.02248	1.01296	0.99142	1.0012	1.01468	1.00735						401.006	20.6468	261.905	65.8902	261.905	322.486	261.905	60.5439		45065.6	17090.6	20577.1	17376.2	35328.5	20418.7	17090.7	17090.6	42428.7		49372.7	16308.3	21066.3	20872.4	16310.1	37501.3	18241.2	16308.3	48758.1		15960.8	5939.92
11576.1	1.02342	1.01331	1.00734	1.01638	1.0168		11576.5	1.01719	1.00916	0.98949	0.99818	1.01018	1.00434						403.219	22.0216	263.095	74.233	263.095	345.628	263.095	58.467		46446.8	17026.4	21236.8	17264.7	35996.5	20641.5	17026.5	17026.4	44060.5		50204	16232.5	21817.4	20489.7	16234.8	38001	18453.8	16232.5	50066.9		16412.7	6082.45
11576.6	1.0109	1.00123	0.99834	1.0068	1.01057		11576.6	1.01333	1.00785	0.98857	0.99662	1.00881	1.00279						405.433	18.1674	264.286	75.8919	264.286	327.83	264.286	61.3286		48366.1	16957.8	22011.7	17155.8	36639.1	20876.4	16958	16957.8	45809.8		50985.5	16154.8	22688.3	20118.1	16157.7	38451.5	18699.1	16154.8	51495.5		16720.3	6254.44
11576.7	0.99983	0.99625	0.99579	1.00494	1.00897		11576.7	1.00889	1.00692	0.9877	0.99477	1.00784	1.00095						407.646	15.0938	265.476	74.0755	265.476	320.561	265.476	71.3034		50347.8	16884.7	22915.1	17048.5	37253.4	21123.6	16884.9	16884.7	47686.8		52875.2	16072.6	23658.9	19756	16076.4	38850.6	18976.2	16072.6	53027.5		17641.1	6459
11577.2	0.9894	0.98624	0.98609	0.99723	1.00328		11576.8	1.00625	1.00539	0.98655	0.99304	1.00631	0.99923						409.859	15.8257	266.667	77.6375	266.667	302.885	266.667	82.613		53439.3	16804.7	23962.4	16939.7	37832.6	21382.8	16805	16804.7	49703.8		55435.1	15984.6	24757.8	19404.9	15989.3	39195.9	19285.8	15984.6	54695.2		18294.1	6703.63
11577.4	0.97986	0.9791	0.983	0.99489	1.00163		11576.9	1.00371	1.00504	0.98638	0.99283	1.00599	0.99902						412.072	21.0362	267.857	84.3623	267.857	325.957	267.857	80.6552		55589.8	16719.8	25157.2	16831.1	38374.6	21653.1	16720.2	16719.8	51857.1		56748	15893.5	25966.9	19063.4	15899.3	39487.2	19633	15893.5	56476		18736.1	6988.86
11577.8	0.97218	0.97252	0.97764	0.98869	0.99857		11577	1.00096	1.00365	0.98541	0.99162	1.00417	0.99781						414.286	23.9104	269.048	82.7909	269.048	359.332	269.048	67.4857		58653	16628	26526.1	16719.4	38873	21932.1	16628.6	16628	54167.2		59302.3	15796.4	27306.6	18728.7	15803.7	39718.7	20017	15796.4	58389.2		19334.5	7318.57
11578	0.96479	0.96687	0.97508	0.9867	0.99661		11577.8	0.9972	0.99604	0.98203	0.98449	0.99734	0.99075						416.499	21.0763	270.238	81.8359	270.238	333.006	270.238	57.2167		61497.1	16529.8	28053.8	16604.5	39320.1	22219.6	16530.5	16529.8	56609.4		61292.7	15694.6	28756.5	18401.8	15703.8	39888.7	20446.7	15694.6	60418.9		19673.5	7700.16
11578.3	0.95861	0.96042	0.97004	0.98331	0.99417		11578.6	0.99427	0.99226	0.97999	0.98052	0.99243	0.98624						418.712	18.5047	271.429	90.9253	271.429	300.964	271.429	54.7794		63953.4	16426	29779.8	16486.8	39707.8	22515.7	16427	16426	59213.1		62754.5	15589.4	30328.9	18086.3	15600.7	39980.7	20919.3	15589.4	62558.4		20249.7	8130.39
11578.5	0.95202	0.95719	0.9679	0.98148	0.99317		11578.9	0.99184	0.99127	0.98001	0.97991	0.99256	0.98592						420.926	20.3233	272.619	98.2012	272.619	307.563	272.619	60.956		67239.3	16314.7	31670.6	16364	40037.1	22817.6	16316.1	16314.7	61946.4		65057.6	15478.7	31999.2	17779	15492.8	40006.1	21433.6	15478.7	64795.8		21375.3	8610.09
11578.9	0.94531	0.95063	0.96566	0.97856	0.99101		11579.2	0.99027	0.98726	0.97928	0.97974	0.99091	0.98512						423.139	20.8481	273.81	108.86	273.81	318.829	273.81	73.0926		70603.9	16195.9	33754.9	16235.9	40304.5	23123.9	16197.6	16195.9	64833.2		67441.5	15362.5	33763.1	17477.6	15380	39963.8	21989.9	15362.5	67124.1		22038.3	9144.02
11579	0.94016	0.94998	0.96515	0.9781	0.99076		11579.5	0.98856	0.98631	0.97933	0.97968	0.99097	0.98511						425.352	17.2365	275	120.478	275	316.363	275	80.8711		73755.8	16069.9	36000.7	16102.2	40507.6	23434	16072.1	16069.9	67837		69501	15241.5	35596.3	17182.3	15262.9	39853.9	22588.8	15241.5	69518.3		22619.8	9724.98
11579	0.93452	0.94948	0.96438	0.97776	0.99057		11579.8	0.98694	0.98613	0.97913	0.97962	0.9904	0.98482						427.565	13.7974	276.19	127.852	276.19	309.032	276.19	82.6954		76789.2	15937	38412.2	15963	40643.9	23747.1	15939.9	15937	70958.1		72023.4	15114.5	37477.6	16891.9	15140.9	39675.2	23229.3	15114.5	71957		22917	10350.7
11579.2	0.92825	0.94842	0.96271	0.97702	0.99016		11580.1	0.98591	0.986	0.97878	0.97938	0.98994	0.98448						429.779	16.6061	277.381	148.759	277.381	288.624	277.381	77.7894		79581.3	15797.7	40958.4	15818.5	40707.7	24060.5	15801.4	15797.7	74155.8		74503.5	14981.7	39378	16609.7	15014.1	39423.3	23913.1	14981.7	74411.5		24078	11015.7
11579.5	0.92424	0.94453	0.95957	0.97477	0.98875		11580.5	0.98507	0.98582	0.97806	0.97929	0.98971	0.98433						431.992	17.913	278.571	166.067	278.571	274.85	278.571	101.607		81965.1	15652.8	43616.7	15669.4	40689.9	24372.9	15657.6	15652.8	77395.1		76014.2	14845.2	41266.1	16333.6	14884.9	39094.9	24634.7	14845.2	76833.4		24716.8	11708.2
11580.4	0.91894	0.93917	0.95487	0.97205	0.98782		11580.7	0.98447	0.9857	0.97667	0.97952	0.99021	0.98466						434.205	13.7384	279.762	182.506	279.762	316.605	279.762	89.1389		83896.2	15503.5	46350.6	15516.7	40601.8	24683.1	15509.6	15503.5	80647.9		78008.1	14703.9	43105.2	16061.9	14752.5	38702.3	25389.2	14703.9	79195.5		25173	12418.4
11580.7	0.91447	0.93721	0.95309	0.97115	0.98785		11581	0.98403	0.98527	0.97613	0.97903	0.99129	0.98493						436.419	18.3939	280.952	214.488	280.952	331.832	280.952	92.3154		85694.6	15349.8	49116.2	15360.4	40443.3	24988.8	15357.7	15349.8	83867.1		79126.9	14559.8	44857.6	15796.3	14619.1	38249.6	26173.9	14559.8	81457.2		25794	13131.7
11581	0.91054	0.93541	0.9518	0.97061	0.98782		11581.4	0.98387	0.98436	0.97542	0.97884	0.99212	0.98523						438.632	18.9876	282.143	226.858	282.143	277.769	282.143	99.7616		88683.9	15189.3	51857.2	15197.6	40212	25284.9	15199.3	15189.3	86993.9		80974.2	14411.3	46477.8	15536	14483.4	37737.5	26981.2	14411.3	83570.6		26150.8	13831.6
11581.3	0.90674	0.9332	0.95096	0.97002	0.98736		11581.6	0.98356	0.98302	0.97565	0.97911	0.99224	0.98545						440.845	13.8032	283.333	247.835	283.333	284.44	283.333	99.5822		91462.7	15022.3	54524.7	15028.9	39908.8	25569.2	15035	15022.3	89977.3		83585.4	14256.6	47929.4	15279.2	14344	37166.7	27803.2	14256.6	85496		26706.3	14501.3
11581.5	0.90328	0.93286	0.95033	0.96994	0.98709		11581.9	0.98387	0.9822	0.97585	0.97932	0.99204	0.98549						443.058	22.2774	284.524	258.613	284.524	281.945	284.524	93.0885		93521.3	14850.5	57039	14855.7	39533.9	25839.9	14866.6	14850.5	92732.9		84771.3	14098.9	49162.8	15026.7	14204.6	36536.9	28633.9	14098.9	87169.4		27432.5	15115.7
11582	0.89946	0.93112	0.94886	0.96956	0.98656		11582.2	0.98285	0.98167	0.97562	0.97948	0.99103	0.98519						445.272	17.019	285.714	262.611	285.714	275.533	285.714	84.0803		94129.6	14677	59367.9	14681	39082.1	26095.2	14697.3	14677	95215.6		87181.3	13935.5	50158.7	14775.6	14062.9	35851.9	29459.9	13935.5	88567.1		28172.3	15660.5
11582.1	0.89624	0.93068	0.94842	0.9688	0.98665		11582.5	0.98205	0.9813	0.97622	0.97777	0.99164	0.98437						447.485	16.7847	286.905	257.681	286.905	288.473	286.905	85.3228		95295.7	14500.5	61406.4	14503.7	38568	26332	14526	14500.5	97334.1		88618.2	13768.4	50859.4	14527.6	13921.7	35123.2	30273.2	13768.4	89631.4		28533.1	16118.8
11582.6	0.89384	0.9277	0.94724	0.96882	0.98672		11582.8	0.98097	0.98083	0.97572	0.9774	0.99039	0.98369						449.698	20.8033	288.095	276.566	288.095	274.74	288.095	92.6639		97169.5	14319.5	63133.9	14322	37992.7	26545.7	14351.5	14319.5	99067.8		89090.4	13600	51279.2	14286.2	13783.8	34357	31065.1	13600	90371.3		29112.1	16462.5
11582.7	0.89255	0.92736	0.94741	0.96877	0.98657		11583.1	0.97998	0.98123	0.97493	0.9765	0.98904	0.98245						451.911	19.1019	289.286	283.404	289.286	266.862	289.286	89.3951		98315.5	14135.7	64459.2	14137.6	37360.9	26734.9	14175.6	14135.7	100325		89952.8	13429.2	51355	14048.6	13649.1	33556	31823.2	13429.2	90715		29666.4	16689
11583.2	0.89286	0.9258	0.94741	0.96887	0.98642		11583.4	0.97854	0.98023	0.97513	0.97619	0.98751	0.98174						454.125	24.6736	290.476	282.589	290.476	263.959	290.476	88.8686		99383.5	13949.1	65366	13950.6	36676.2	26896.6	13998.9	13949.1	101092		90276	13257.4	51133.9	13815.2	13519.7	32725.6	32532.5	13257.4	90697.4		29243.7	16790.3
11583.4	0.89068	0.92526	0.94748	0.9689	0.98593		11583.7	0.97757	0.97859	0.97526	0.97534	0.98657	0.98066						456.338	25.448	291.667	265.308	291.667	241.267	291.667	82.0149		99992.5	13760.7	65804.8	13761.9	35942.5	27029	13822.7	13760.7	101318		91232.7	13083	50556.1	13584.3	13395.1	31864.5	33178.8	13083	90247		29130.4	16746.2
11583.7	0.89007	0.92459	0.94778	0.96854	0.98459		11584	0.97597	0.97825	0.97589	0.974	0.98453	0.97912						458.551	23.7339	292.857	228.799	292.857	241.292	292.857	73.8839		100839	13570.1	65756.8	13571	35155.7	27128.8	13646.9	13570.1	100979		91764.4	12907	49697.9	13356.9	13277.4	30983.2	33753.7	12907	89441		28805.4	16571.6
11584	0.89006	0.92463	0.94813	0.96818	0.98388		11584.3	0.97466	0.97763	0.97578	0.97375	0.98303	0.97815						460.765	23.0151	294.048	192.945	294.048	241.316	294.048	83.0816		101066	13378.6	65233.8	13379.3	34332.2	27193.2	13473.4	13378.6	100097		90784.6	12732.9	48517.9	13136.8	13171.5	30090.1	34249.1	12732.9	88234.1		28607.4	16269.4
11584.3	0.89	0.92523	0.94791	0.96684	0.98372		11584.6	0.97357	0.97714	0.97575	0.97263	0.98146	0.97694						462.978	13.6434	295.238	159.106	295.238	241.338	295.238	87.1833		100310	13188.3	64217.1	13188.8	33478.2	27218.6	13304.9	13188.3	98654.4		89140	12562	47104.6	12924	13080.5	29190.4	34656.2	12562	86707.8		27621.3	15837.5
11584.6	0.89024	0.92571	0.9479	0.96675	0.98395		11584.9	0.97306	0.97743	0.97524	0.97141	0.98134	0.9761						465.191	31.3198	296.429	133.357	296.429	243.964	296.429	69.5315		99463	12999.5	62778.9	12999.8	32598.5	27207.4	13142.3	12999.5	96729.1		86938.1	12395.6	45445.1	12719.3	13007	28289	34966.8	12395.6	84844.6		26709.1	15302.9
11584.9	0.89064	0.9259	0.94806	0.9662	0.98385		11585.2	0.97178	0.97722	0.97481	0.97038	0.98094	0.97558						467.404	33.2569	297.619	116.148	297.619	271.685	297.619	58.4232		97311.1	12814.9	60902.3	12815.2	31700.1	27160.8	12990	12814.9	94308.7		85093.2	12233.1	43613.7	12521.8	12951.8	27388.9	35160.1	12233.1	82703.9		26132.7	14679
11585.2	0.89129	0.9267	0.94829	0.96597	0.98392		11585.5	0.97216	0.97748	0.97447	0.96923	0.98017	0.97484						469.618	35.4278	298.81	92.3706	298.81	209.494	298.81	66.9303		93402.4	12638.5	58703.7	12638.7	30791.3	27081.5	12852.2	12638.5	91513.4		82398.5	12076.1	41626.6	12333.7	12918.8	26496.7	35239.7	12076.1	80311		25354.9	13976.8
11585.5	0.89284	0.92683	0.94868	0.96649	0.984		11585.8	0.97271	0.97842	0.9738	0.96987	0.97894	0.97503						471.831	39.0439	300	86.7813	300	195.464	300	69.1175		90137.6	12468.9	56180.4	12469	29873	26967.1	12728.7	12468.9	88342.8		80000.2	11924.2	39542.3	12153.9	12909.5	25615.5	35203.9	11924.2	77728.1		24302.5	13225.1
11585.8	0.89332	0.92856	0.94957	0.96733	0.98409		11586.1	0.97226	0.97927	0.97398	0.97001	0.97926	0.97508						474.044	39.3024	301.19	84.4704	301.19	233.668	301.19	72.3835		86193.2	12307.5	53445.2	12307.6	28955.2	26818.5	12622.1	12307.5	84918.8		76961.8	11778.8	37393	11983.1	12927.6	24749.4	35052	11778.8	74989.9		22875.5	12441.9
11586.1	0.8944	0.92895	0.94926	0.968	0.98417		11586.4	0.97236	0.97913	0.97431	0.97088	0.97945	0.97597						476.258	32.4603	302.381	83.8059	302.381	221.611	302.381	74.0179		81505	12156	50534.1	12156.1	28043.5	26637.3	12535.7	12156	81282.5		72824.4	11642.3	35224	11823.6	12978.1	23903.3	34786.6	11642.3	72146.7		21657	11643.8
11586.1	0.8962	0.929	0.94922	0.96806	0.98417		11586.8	0.97311	0.98061	0.97454	0.97821	0.98119	0.98126						478.471	41.2845	303.571	77.6633	303.571	213.569	303.571	43.3661		77056.6	12014	47527.6	12014	27140.8	26421	12471.3	12014	77518.9		69026	11513.9	33069.5	11674.4	13063.1	23078.9	34409.1	11513.9	69239.3		20364.6	10849.9
11586.1	0.89901	0.92913	0.94919	0.96812	0.98418		11587	0.97321	0.98178	0.97457	0.97991	0.9814	0.9826						480.684	50.2692	304.762	75.0898	304.762	172.64	304.762	81.5342		72235	11882.1	44479.1	11882.2	26251.7	26168.6	12431.9	11882.1	73685		65626.9	11392.9	30957.8	11535.3	13184.5	22278.9	33908.7	11392.9	66293.6		19110.4	10073
11586.3	0.9018	0.92964	0.94912	0.96833	0.98431		11587.3	0.97416	0.9833	0.97442	0.98026	0.98194	0.98282						482.897	64.704	305.952	72.5129	305.952	221.602	305.952	70.1904		66828.2	11761.9	41449.1	11761.9	25380.5	25887.7	12420.1	11761.9	69852		61674.8	11280.5	28919	11406.5	13346.8	21509	33308.6	11280.5	63368		18076.2	9328.63
11586.7	0.90418	0.93175	0.95004	0.96828	0.9848		11587.6	0.97542	0.98338	0.97522	0.9805	0.9822	0.98297						485.111	43.0825	307.143	69.5902	307.143	183.489	307.143	61.5172		61808.7	11652.3	38482.1	11652.3	24532.4	25579	12437.5	11652.3	66074		58581.7	11174.7	26970.7	11286	13551.4	20765.6	32614.9	11174.7	60489.8		17344	8622.45
11587.7	0.90625	0.93708	0.95354	0.96816	0.98811		11587.9	0.97649	0.98454	0.97647	0.98088	0.98347	0.98321						487.324	50.6637	308.333	68.4444	308.333	175.488	308.333	80.8257		57917.9	11551	35622.9	11551.1	23706.6	25241.8	12484.1	11551	62402.3		55473.6	11075.6	25130.3	11173.7	13801.8	20050	31837.1	11075.6	57690.6		15954.5	7962.16
11587.9	0.90799	0.9383	0.95502	0.97068	0.98851		11588.2	0.97675	0.98549	0.98012	0.98112	0.98446	0.98336						489.537	40.339	309.524	63.7075	309.524	161.956	309.524	72.896		53615.5	11459	32894.2	11459	22906	24879.2	12563.7	11459	58866.3		52168.8	10983.7	23411.7	11070	14102.3	19363.8	30986.4	10983.7	54999.4		15174.2	7357.08
11588.2	0.90984	0.9402	0.956	0.97142	0.98979		11588.6	0.97784	0.98789	0.98358	0.98551	0.98452	0.98565						491.75	36.1067	310.714	63.6163	310.714	157.408	310.714	60.1093		49741.5	11375.2	30339.1	11375.2	22131.6	24492.7	12682.5	11375.2	55520.5		50004.3	10896.4	21816.3	10972.5	14457.1	18705.2	30069.9	10896.4	52435.2		14683.2	6803.5
11588.5	0.91302	0.9425	0.95739	0.97361	0.99077		11588.6	0.97857	0.98822	0.98359	0.9859	0.98506	0.98588						493.964	31.2513	311.905	61.553	311.905	175.543	311.905	61.3282		46604.1	11298	27947.5	11298.1	21383.6	24083.3	12839.2	11298	52359.5		47195.4	10815.3	20356	10882.1	14869.3	18080	29098.5	10815.3	50024.9		14120.4	6302.11
11588.8	0.91548	0.94424	0.95818	0.97479	0.9909		11588.8	0.97953	0.98884	0.9836	0.98662	0.98605	0.98632						496.177	20.884	313.095	60.9439	313.095	163.808	313.095	68.1703		43179.6	11228.3	25765	11228.3	20664.3	23652.9	13038.1	11228.3	49435.5		44960.7	10738.9	19021.3	10797.5	15341.5	17486.5	28089.6	10738.9	47780.8		13592.5	5858.09
11589.1	0.91834	0.94678	0.96046	0.97644	0.99182		11588.8	0.98111	0.98893	0.9836	0.98673	0.98614	0.98639						498.39	16.3143	314.286	66.1524	314.286	140.951	314.286	74.8725		40314.9	11164.6	23761	11164.6	19978	23203.2	13282.1	11164.6	46730.5		43574.3	10665.5	17819.6	10716.7	15875.8	16920.3	27053.3	10665.5	45723.9		13088.9	5463.66
11589.4	0.92092	0.94875	0.96249	0.97679	0.992		11588.9	0.98217	0.9893	0.98361	0.98742	0.9867	0.98694						500.604	14.1405	315.476	65.6116	315.476	169.959	315.476	80.9861		38036.3	11105.8	21962.1	11105.8	19322.1	22738.8	13574.2	11105.8	44279.9		42409.4	10594.5	16733	10639.3	16475.6	16380.9	26000.5	10594.5	43851.6		12992.3	5115.19
11589.7	0.92185	0.95137	0.96364	0.97832	0.99274		11589.1	0.98311	0.98962	0.98362	0.98863	0.98759	0.98812						502.817	19.0782	316.667	64.194	316.667	197.155	316.667	91.3774		36419.1	11050.4	20341.6	11050.4	18694.3	22261.2	13921	11050.4	42067		40846.4	10526.8	15771.6	10566.1	17145.9	15869	24942.9	10526.8	42188.3		12338.7	4815.43
11590	0.92348	0.95204	0.96462	0.97942	0.99436		11590.4	0.98452	0.99607	0.98638	0.99768	0.99332	0.99561						505.03	27.5416	317.857	65.0362	317.857	182.773	317.857	86.0205		35530.2	10996.8	18904.4	10996.8	18093.6	21772	14326.7	10996.8	40106.3		39864.5	10461.2	14910.7	10495.5	17889.1	15383.3	23889.9	10461.2	40723.6		11989	4555.16
11590.3	0.92557	0.95425	0.96529	0.98066	0.99416		11590.5	0.98581	0.99689	0.98718	0.99813	0.99441	0.99609						507.243	19.7856	319.048	62.5661	319.048	157.984	319.048	61.9222		34711	10944.9	17633	10944.9	17520.1	21273.9	14792.9	10944.9	38385.3		39128.8	10397.1	14159.1	10426.9	18707.9	14927.9	22851.7	10397.1	39485		11871.3	4330.09
11590.6	0.92678	0.95483	0.96654	0.98186	0.99503		11590.9	0.98756	0.99731	0.98856	0.99998	0.9963	0.99826						509.457	19.5895	320.238	59.7012	320.238	133.646	320.238	62.9614		33861.9	10894.7	16517.1	10894.7	16973.9	20770.1	15325	10894.7	36902		37997.7	10335.4	13491.6	10361.2	19606.3	14498.7	21836.7	10335.4	38453.2		11726.8	4139.82
11590.9	0.92833	0.95581	0.96718	0.98338	0.9963		11591.2	0.98879	0.99734	0.9895	1.00059	0.99752	0.99889						511.67	14.3542	321.429	60.2244	321.429	125.5	321.429	87.8106		33290.8	10845.7	15547.7	10845.7	16458.6	20262.7	15927.4	10845.7	35659.4		37801.9	10274	12915.6	10296.5	20584.8	14092.2	20849.8	10273.9	37643.2		11508.2	3977.28
11591.2	0.92957	0.95682	0.96816	0.98378	0.99724		11591.5	0.99008	0.99738	0.98937	1.00191	0.99757	0.9998						513.883	18.5186	322.619	64.8289	322.619	121.073	322.619	84.5921		33108	10796.9	14701.9	10796.9	15971	19753.8	16604.6	10796.9	34640.5		37620.9	10212.9	12405.8	10232.3	21645.4	13707.5	19896.5	10212.8	37036.7		11573.7	3838.36
11591.5	0.93138	0.95775	0.97017	0.98534	0.99756		11591.8	0.991	0.99742	0.99049	1.00233	0.99926	1.00048						516.097	21.5711	323.81	60.9312	323.81	96.6763	323.81	60.7295		32946.9	10748.5	13978.9	10748.5	15508.5	19246.5	17372.6	10748.5	33861.2		37848.1	10151.2	11967.8	10167.9	22788.4	13343.2	18980.7	10151	36644.4		11655.2	3721.86
11591.8	0.9328	0.95945	0.97188	0.98625	0.99928		11592.1	0.99216	0.99807	0.99157	1.0031	0.99949	1.00137						518.31	20.5266	325	63.084	325	122.091	325	52.6213		32747.6	10700.3	13350.9	10700.3	15070.7	18743.4	18227	10700.3	33291.2		37378.7	10090.5	11583.1	10104.7	24015.7	13000.7	18111.2	10090.1	36455.6		11861.4	3622.28
11592.1	0.93503	0.96166	0.97335	0.98722	1.00018		11592.4	0.99314	0.99889	0.99228	1.0038	1.00072	1.00216						520.523	19.3294	326.19	68.2143	326.19	100.307	326.19	91.9052		33204.6	10651	12821	10651	14655.6	18245.2	19170.5	10651	32939.2		37553	10029.5	11252.9	10041.3	25327.7	12681.4	17288.3	10028.7	36477.7		11877.5	3537.36
11592.4	0.93716	0.9622	0.97385	0.98786	1.00161		11592.7	0.99431	1.00061	0.99308	1.00407	1.00119	1.00268						522.736	16.1723	327.381	66.7073	327.381	112.528	327.381	75.6485		33673.2	10600.7	12361.8	10600.7	14262.6	17753.7	20207.1	10600.7	32783.2		37271.7	9969.16	10963.9	9978.67	26723.9	12380.7	16512.4	9967.73	36690		11580.7	3466.65
11592.7	0.93923	0.96346	0.97548	0.98876	1.00318		11593	0.99584	1.00096	0.99387	1.00422	1.0021	1.00305						524.95	14.4189	328.571	66.5339	328.571	147.874	328.571	86.6655		34511.1	10548.3	11973.9	10548.3	13892.9	17269.7	21339.4	10548.3	32831		37286	9909.07	10715.1	9916.07	28197.5	12097.2	15783.7	9906.63	37085.5		11895.1	3405.42
11593	0.9419	0.96442	0.97782	0.98999	1.00506		11593.4	0.99706	1.00282	0.99545	1.00566	1.00305	1.00442						527.163	14.8815	329.762	68.9184	329.762	100.093	329.762	86.0422		34365.4	10496.2	11641.2	10496.2	13547	16797.1	22577.9	10496.2	33074.7		37532.5	9849	10496.3	9852.96	29743.4	11829.6	15101.9	9844.85	37649		12049.4	3352.22
11593	0.94577	0.96458	0.97821	0.99018	1.00533		11593.5	0.99784	1.00306	0.99588	1.00642	1.00414	1.00519						529.376	18.6851	330.952	79.8705	330.952	115.131	330.952	114.685		34690	10443.3	11359.4	10443.2	13220.7	16336	23924.8	10443.2	33511.4		37835.6	9789.18	10305.6	9789.2	31355.4	11576.8	14466.5	9782.25	38371.4		11828.4	3307.01
11593.1	0.94892	0.96511	0.97889	0.99036	1.0056		11594	0.99895	1.00401	0.99748	1.00688	1.005	1.00588						531.59	21.614	332.143	87.0512	332.143	84.9858	332.143	120.524		35342.4	10388.8	11117.2	10388.7	12912.3	15888.2	25371.9	10388.7	34123.5		37655	9731.36	10137.6	9725.89	33026.9	11340.6	13882.1	9719.92	39244.9		12730.9	3265.33
11593.1	0.95334	0.96526	0.97904	0.99039	1.00566		11594	0.99894	1.00386	0.99756	1.0068	1.00494	1.0058						533.803	17.5986	333.333	93.8512	333.333	118.131	333.333	124.503		35421.9	10334.2	10910	10333.9	12622.2	15455.9	26918.9	10333.9	34905.6		38596	9673.99	9987.44	9660.47	34746.1	11118.1	13341	9655.34	40250.4		12519.3	3228.53
11593.2	0.95757	0.96712	0.98085	0.99082	1.00631		11595.2	0.99834	1.00292	0.99628	1.00652	1.00369	1.00512						536.016	27.8362	334.524	110.798	334.524	89.3802	334.524	134.361		36192.8	10277.8	10730.8	10277.3	12348.1	15037.3	28561.1	10277.3	35845.9		39163.3	9619.23	9851.93	9593.74	36502.8	10907	12841	9589.35	41368.9		12822.2	3194.92
11594.4	0.96298	0.97656	0.98986	0.99377	1.01447		11596.3	0.99797	1.0022	0.99537	1.00607	1.00288	1.00465						538.229	27.9142	335.714	130.693	335.714	87.2111	335.714	136.478		36592	10220.7	10574.2	10219.7	12091.6	14633.6	30294.3	10219.7	36935.4		39862.6	9569.23	9728.27	9525.39	38283.9	10706.2	12379.7	9521.64	42584.5		13438.9	3162.72
11596.3	0.9678	0.98179	0.99239	0.9929	1.01434		11596.7	0.99767	1.00174	0.99295	1.00543	1.0021	1.00412						540.443	21.8848	336.905	152.625	336.905	61.6296	336.905	114.584		37298.8	10162.2	10436.8	10160.4	11851	14244.4	32120.2	10160.4	38172.8		41444.5	9524.6	9612.11	9453.44	40073.4	10512.9	11953.1	9450.25	43878.3		13710.2	3132.08
11597.2	0.97264	0.98364	0.99319	0.99329	1.01387		11596.9	0.9964	1.00146	0.9914	1.00503	1.00162	1.00378						542.656	31.0658	338.095	171.937	338.095	57.2209	338.095	133.373		38513.9	10101.7	10311.8	10098.4	11622.2	13868.8	34017.6	10098.4	39528.5		42639.6	9491.17	9502.08	9378.75	41856.1	10327.5	11559.7	9376.03	45235.2		14099.4	3102.42
11598.2	0.97684	0.9853	0.99617	0.99285	1.01378		11598.2	0.99478	0.99941	0.98938	1.00336	0.99942	1.00189						544.869	28.3422	339.286	150.719	339.286	30.5816	339.286	95.8854		39093.2	10041	10199.7	10034.9	11405.6	13508.3	35974.9	10034.9	40989.9		44493.7	9473.2	9395.32	9299.81	43613.6	10149	11199.3	9297.49	46642.8		14620.3	3072.89
11599.2	0.98214	0.98898	0.99626	0.99281	1.01386		11600.3	0.99311	0.99405	0.98659	0.99752	0.99358	0.99492						547.083	29.1852	340.476	126.071	340.476	38.7339	340.476	127.138		39942.1	9980.52	10095.3	9969.44	11200	13162.3	37977.2	9969.44	42537.6		45606.4	9480.61	9291.68	9218.26	45329.2	9977.6	10866.8	9216.29	48082.7		15382.7	3042.65
11600.2	0.98805	0.99281	0.99612	0.99277	1.01274		11601.2	0.99219	0.99307	0.98533	0.99573	0.99135	0.99341						549.296	37.1716	341.667	113.041	341.667	65.222	341.667	165.244		41000.8	9921.15	9997.7	9901.52	11004	12831.6	40007.5	9901.52	44155.9		47521.7	9524.39	9188.61	9132.29	46982	9809.9	10557.8	9130.62	49541.9		16064.5	3011.7
11601.2	0.995	0.99564	0.99599	0.9928	1.01179		11602.2	0.99098	0.99198	0.98334	0.99478	0.98919	0.99224						551.509	39.1042	342.857	101.01	342.857	96.295	342.857	163.97		42479.6	9864.36	9902.96	9830.21	10816.8	12514.7	42045.4	9830.21	45823.4		49866.3	9616.25	9083.74	9040.93	48544.9	9644.35	10269.2	9039.52	51001.7		16886.1	2979.47
11601.6	1.00125	0.99706	0.99598	0.9928	1.0115		11603.2	0.99014	0.99068	0.98144	0.99394	0.98627	0.99111						553.722	40.4518	344.048	86.4695	344.048	108.003	344.048	158.346		43767.6	9814.2	9810.86	9755.92	10638.4	12210.3	44066.6	9755.92	47516.7		51548.2	9781.39	8978.15	8945.65	50003.4	9481.86	10000	8944.45	52468.2		17329.2	2946.64
11602.2	1.00766	0.99904	0.99602	0.9928	1.01113		11604.2	0.98895	0.99006	0.97958	0.99283	0.98589	0.98983						555.936	37.8841	345.238	82.8842	345.238	101.77	345.238	152.637		45137.7	9776.44	9719.63	9678.47	10466.3	11917.9	46047.1	9678.47	49213.5		54248.4	10039.3	8868.56	8844.15	51335.7	9319.62	9746.38	8843.13	53938		18636.3	2911.24
11603.7	1.01401	1.00341	0.997	0.99324	1.01034		11605.2	0.98868	0.98953	0.97829	0.99225	0.98567	0.98929						558.149	32.6646	346.429	84.332	346.429	88.7093	346.429	161.357		47345.7	9758.17	9626.73	9596.02	10297.9	11635.1	47960.5	9596.02	50894.3		56246.3	10424.1	8756.33	8737.98	52524.4	9159.92	9508.85	8737.12	55426.1		19145.8	2874.88
11605.3	1.02013	1.00892	0.9981	0.9942	1.01169		11606.2	0.98905	0.98974	0.97881	0.99159	0.98543	0.98894						560.362	32.5471	347.619	75.9255	347.619	68.7207	347.619	169.594		48795.2	9773.58	9533.01	9510.21	10134.2	11363.1	49783.1	9510.21	52546.1		58257.2	10977.6	8640.71	8627.09	53552.1	9000.88	9283.39	8626.37	56949.8		20416.3	2835.83
11606.2	1.02565	1.01185	0.99913	0.99496	1.01195		11607.2	0.99051	0.98941	0.97925	0.99164	0.98595	0.98905						562.575	30.8092	348.81	74.8473	348.81	78.665	348.81	176.6		50854.4	9839.61	9436.51	9419.71	9973.32	11099.8	51487.7	9419.71	54158.1		60570.4	11735.2	8520.94	8510.81	54401.8	8841.23	9067.55	8510.2	58526.5		21190.5	2795.13
11607.2	1.0308	1.0158	1.00052	0.99682	1.01225		11607.6	0.99229	0.98966	0.97976	0.99188	0.98646	0.98928						564.789	33.2744	350	73.5466	350	59.9284	350	211.853		52599.8	9982.44	9337.55	9325.2	9815.7	10845.5	53030.5	9325.2	55711		63490.6	12764.9	8395.17	8387.76	55058.4	8679.21	8858.3	8387.25	60207.4		22096.1	2752.46
11608.2	1.03693	1.01926	1.00234	0.99805	1.01437		11607.9	0.99464	0.98995	0.98024	0.99212	0.98694	0.98952						567.002	31.4631	351.19	80.0561	351.19	56.8549	351.19	189.529		54378.6	10241.2	9235.56	9226.58	9661.26	10600.7	54397.2	9226.58	57229.6		65825.9	14108.2	8264.67	8259.22	55511.5	8515.74	8655.41	8258.79	62020.8		22809.5	2708.19
11609.2	1.04384	1.02308	1.00376	0.99971	1.01604		11609.2	0.9971	0.99246	0.98574	0.99376	0.98956	0.9915						569.215	31.7486	352.381	73.3615	352.381	63.8109	352.381	195.507		56254.4	10661.5	9130.19	9123.64	9508.05	10363.8	55567.4	9123.64	58736.3		68946.3	15834.3	8127.37	8123.43	55750.7	8348.82	8456.25	8123.07	64025.6		23675	2661.97
11609.8	1.04986	1.02505	1.00519	1.00378	1.01746		11611.3	0.99899	1.0003	0.98858	0.99837	0.99572	0.99692						571.429	32.8243	353.571	75.3196	353.571	85.0747	353.571	199.453		58320.1	11304.2	9020.66	9015.95	9355.19	10132.9	56519.9	9015.95	60269		71705.8	18005	7984.03	7981.17	55771.1	8179.44	8260.28	7980.87	66276.7		25025.1	2612.72
11610.2	1.05471	1.02612	1.00603	1.0046	1.01828		11612.2	1.00239	1.00239	0.98953	1.00084	0.99841	0.99959						573.642	32.2154	354.762	68.8661	354.762	82.3932	354.762	173.21		60435.8	12245.8	8906.79	8903.39	9202.13	9907.44	57237	8903.39	61885.5		73833.6	20660	7835.89	7833.85	55571.5	8007.87	8067.07	7833.6	68808.2		25505.9	2562.33
11611.5	1.05814	1.02997	1.00919	1.0059	1.02159		11613.2	1.006	1.00382	0.99228	1.00416	1.00125	1.0025						575.855	28.7982	355.952	80.2875	355.952	58.3417	355.952	177.787		63784.8	13580.9	8785.68	8783.26	9045.76	9683.98	57690.1	8783.26	63653.4		75757.3	23873.4	7683.35	7681.9	55153	7834.29	7876.06	7681.69	71693.5		26333.2	2510.02
11613.2	1.0609	1.03398	1.01296	1.00718	1.02464		11614.2	1.00984	1.00524	0.99518	1.00619	1.00382	1.00487						578.068	23.2672	357.143	82.7401	357.143	64.6335	357.143	161.788		66469.5	15428.5	8658.71	8656.99	8887.28	9463.39	57858.1	8656.99	65668.1		78040.4	27626	7525.53	7524.51	54518.7	7657.67	7685.54	7524.34	74916.3		27541.3	2454.96
11614.3	1.06341	1.03521	1.01328	1.01051	1.02661		11615.2	1.01368	1.0084	0.99816	1.00899	1.00657	1.00781						580.282	24.7988	358.333	88.7759	358.333	48.2718	358.333	144.621		68113.5	17902.2	8528.06	8526.84	8729.06	9247.33	57760.4	8526.84	68059.7		80437.4	31926.7	7362.13	7361.42	53668.9	7477.5	7494.45	7361.28	78484.7		27865.1	2399.08
11615.2	1.06456	1.03663	1.01357	1.01325	1.02888		11616.2	1.01693	1.01267	1.00164	1.01205	1.0095	1.01086						582.495	16.6443	359.524	78.3878	359.524	56.1614	359.524	109.454		71611.5	21119.1	8389.61	8388.75	8565.93	9031.17	57392.3	8388.75	70943.2		83826.9	36706.5	7190.88	7190.39	52613.3	7291.53	7300.15	7190.27	82341.4		29097.9	2340.36
11616.2	1.06516	1.03753	1.01599	1.01637	1.03374		11617.2	1.02058	1.0156	1.00397	1.01979	1.01282	1.01839						584.708	11.1908	360.714	84.8639	360.714	79.8986	360.714	113.545		75105.9	25190.2	8243.31	8242.71	8397.62	8815.09	56757.9	8242.71	74433.3		85408.8	41856.4	7015.77	7015.44	51375	7103.59	7105.81	7015.34	86395.3		30532.7	2278.37
11617.2	1.06545	1.03807	1.01745	1.01921	1.03494		11618.2	1.02409	1.02015	1.00649	1.02201	1.01966	1.02049						586.922	13.1514	361.905	82.4045	361.905	79.2105	361.905	97.3593		78700.6	30218.4	8088.9	8088.48	8223.61	8597.77	55865.4	8088.48	78640.1		88631.8	47217.8	6833.12	6832.89	49965.6	6909.55	6907.02	6832.81	90501.9		31007.2	2215.2
11617.8	1.06515	1.03821	1.01853	1.02092	1.03509		11619.2	1.02792	1.02266	1.0097	1.02302	1.02167	1.02149						589.135	14.4775	363.095	83.8587	363.095	85.8671	363.095	90.2279		84165.2	36218.9	7922.24	7921.96	8039.57	8374.2	54699	7921.96	83566.2		92507.8	52561.4	6641.42	6641.27	48400.7	6707.78	6701.85	6641.21	94448.4		32056.1	2149.59
11618	1.06352	1.03808	1.01889	1.02149	1.03514		11619.6	1.03155	1.02357	1.01092	1.02339	1.02195	1.02185						591.348	10.1433	364.286	78.8367	364.286	59.6622	364.286	78.5168		89494.9	43132.8	7743.59	7743.4	7845.56	8144.18	53297.7	7743.4	89190.2		94679.9	57616.2	6444.47	6444.37	46702.6	6501.93	6493.67	6444.32	97981.6		32876.7	2082.03
11619.3	1.06045	1.03709	1.02115	1.02547	1.03558		11619.9	1.03483	1.02437	1.012	1.02371	1.0222	1.02216						593.561	9.73183	365.476	73.4801	365.476	63.8633	365.476	79.82		95635.8	50803.2	7551.14	7551.01	7639.9	7905.47	51685.5	7551.01	95381.2		97526	62094.8	6240.72	6240.67	44888.9	6290.36	6280.62	6240.62	100833		33304.3	2013.38
11621.2	1.05679	1.03591	1.02349	1.02926	1.03663		11621.1	1.0373	1.02776	1.01605	1.02629	1.02315	1.02466						595.775	13.2689	366.667	67.7488	366.667	51.694	366.667	66.2644		103076	58950.3	7342	7341.91	7419.08	7654.77	49882.1	7341.91	101881		99369.5	65707	6032.42	6032.38	42981.8	6075.34	6064.78	6032.34	102732		33421.6	1944.32
11622.2	1.05352	1.03423	1.02522	1.0315	1.03718		11623.3	1.03754	1.0328	1.02281	1.02929	1.02569	1.02739						597.988	13.7851	367.857	68.229	367.857	60.5871	367.857	62.2129		108539	67157.3	7120.45	7120.39	7187.24	7395.97	47916	7120.39	108295		100724	68157.9	5820.63	5820.61	41002.1	5857.7	5846.8	5820.58	103403		33928	1874
11623.2	1.04974	1.03232	1.02618	1.0334	1.0372		11624.2	1.03761	1.0338	1.02339	1.02985	1.0272	1.02863						600.201	14.2993	369.048	64.6569	369.048	66.0987	369.048	51.4085		113160	74887	6888.32	6888.28	6946.05	7130.52	45810.8	6888.28	114110		100910	69315.3	5607.95	5607.94	38971.9	5639.9	5629.03	5607.92	102732		33741.5	1803.94
11624.2	1.04556	1.03066	1.02583	1.03409	1.03767		11625.2	1.03735	1.03325	1.02458	1.03002	1.02934	1.02977						602.414	6.6607	370.238	66.1433	370.238	56.6159	370.238	59.8677		117450	81552.2	6646.29	6646.26	6696.07	6859.15	43591.2	6646.26	118760		100284	68995.4	5396.2	5396.2	36911.8	5423.67	5413.11	5396.18	100556		33021.6	1735.3
11625.2	1.04054	1.02862	1.02538	1.0335	1.03689		11626.2	1.03661	1.03245	1.02531	1.02952	1.03077	1.02995						604.628	10.1354	371.429	70.3023	371.429	34.4045	371.429	59.6851		121154	86573.2	6395.63	6395.61	6438.45	6582.44	41295.4	6395.61	121703		98866.3	67277.8	5187.16	5187.16	34841.5	5210.71	5200.67	5187.14	96969.3		32044.1	1668.66
11625.9	1.0362	1.02681	1.02482	1.03278	1.03643		11627.3	1.03632	1.03167	1.02558	1.02891	1.03154	1.03005						606.841	7.60604	372.619	73.2293	372.619	45.2398	372.619	63.4791		121775	89432.6	6143.07	6143.05	6179.99	6306.68	38955	6143.05	122445		94522.9	64256.8	4987.36	4987.37	32784.1	5007.5	4998.11	4987.35	92084.4		30373.7	1605.55
11626.2	1.03174	1.02611	1.02459	1.0325	1.03626		11628.2	1.03467	1.03059	1.02621	1.02766	1.03149	1.0294						609.054	0.52789	373.81	75.9035	373.81	59.38	373.81	53.8765		120252	89817.7	5893.28	5893.28	5925.05	6036.29	36597.9	5893.28	120697		89031.7	60128.9	4799.4	4799.41	30757.4	4816.67	4807.97	4799.39	86112.7		28021.5	1547.47
11627.4	1.02724	1.02298	1.02254	1.03114	1.03463		11629.2	1.03316	1.02852	1.02615	1.02536	1.03107	1.02796						611.268	6.03551	375	80.2884	375	36.098	375	37.9699		116500	87704.5	5651.17	5651.16	5678.43	5775.91	34250.9	5651.16	116456		83222.9	55199	4624.01	4624.02	28778.4	4638.79	4630.81	4624.01	79375		25746.4	1494.27
11629.3	1.02182	1.01834	1.01628	1.02799	1.02931		11630.2	1.03032	1.02748	1.0252	1.0233	1.03029	1.02674						613.481	15.2164	376.19	86.1783	376.19	35.2221	376.19	57.7588		110102	83285.8	5422.53	5422.53	5445.87	5531.11	31943.7	5422.53	109939		76601.4	49725	4463.04	4463.04	26859.3	4475.65	4468.41	4463.04	72139.2		22887.6	1447.23
11630.2	1.01755	1.01657	1.01495	1.02587	1.02793		11631.2	1.0276	1.02551	1.02293	1.02101	1.02957	1.02478						615.694	14.9893	377.381	89.8221	377.381	52.1404	377.381	60.4477		101419	76964.8	5212.4	5212.4	5232.33	5306.71	29699.5	5212.4	101566		68359	44035.4	4320.14	4320.15	25013.9	4330.88	4324.37	4320.14	64744.2		19716	1407.07
11631.2	1.01361	1.01516	1.01357	1.0237	1.02657		11632.2	1.02463	1.02314	1.02041	1.01838	1.02812	1.02273						617.907	11.8489	378.571	95.4274	378.571	41.2168	378.571	62.0436		93351.8	69262	5019.46	5019.46	5036.45	5101.21	27530.9	5019.46	91872.2		59941.1	38384.6	4195.75	4195.75	23250.9	4204.87	4199.06	4195.75	57452.2		17417.7	1371.86
11632.2	1.00977	1.01282	1.01069	1.02184	1.02518		11633.2	1.02176	1.02029	1.01545	1.01649	1.02713	1.0212						620.121	13.9235	379.762	94.9987	379.762	22.8532	379.762	66.2217		83951.2	60825.9	4846.69	4846.69	4861.19	4917.56	25453.4	4846.69	81517.9		52035.6	32988.6	4088.76	4088.76	21575.9	4096.49	4091.35	4088.76	50486.1		14409.3	1343.2
11633.2	1.00557	1.0109	1.00767	1.01892	1.02229		11633.5	1.01926	1.01959	1.01501	1.01576	1.02665	1.02066						622.334	11.078	380.952	88.3614	380.952	11.6334	380.952	53.0305		72925.7	52226.1	4697.67	4697.67	4710.03	4759.03	23480.7	4697.67	71082.8		43772.9	27996.2	4000.01	4000.01	19994.9	4006.58	4002.03	4000.01	43999.7		11714.3	1320.4
11634.2	1.00207	1.00944	1.00546	1.01653	1.01971		11633.9	1.01714	1.01868	1.01442	1.01474	1.02597	1.01992						624.547	15.2198	382.143	73.4109	382.143	53.3754	382.143	49.9648		63513.7	43930.8	4568.92	4568.92	4579.43	4621.94	21620.3	4568.92	61045.8		36710.2	23534.6	3926.86	3926.86	18509.1	3932.43	3928.43	3926.85	38124		9978.23	1301.36
11634.7	0.9985	1.00849	1.00414	1.01528	1.01836		11635.3	1.01451	1.01511	1.01258	1.01067	1.0191	1.01625						626.761	11.1578	383.333	71.9893	383.333	49.6367	383.333	55.9893		53251	36299.7	4462.36	4462.36	4471.27	4508.07	19887.6	4462.36	51779.6		29881	19622.5	3868.81	3868.81	17120.2	3873.52	3870.04	3868.81	32879.9		7819.03	1287.03
11635	0.99572	1.00764	1.00331	1.0145	1.01752		11637.2	1.01219	1.01158	1.00911	1.00368	1.0153	1.00825						628.974	14.9212	384.524	58.3667	384.524	25.9148	384.524	43.7761		44224.4	29566.9	4375.32	4375.32	4382.86	4414.65	18274.1	4375.32	43512.5		23746.6	16293.3	3824.36	3824.36	15828.2	3828.33	3825.3	3824.36	28302.1		6199.14	1276.23
11636.3	0.99334	1.00667	0.99937	1.01155	1.01465		11638.2	1.00976	1.00907	1.00726	1.00209	1.01361	1.00651						631.187	9.14952	385.714	57.91	385.714	34.9204	385.714	63.3617		36874.4	23813.1	4304.18	4304.18	4310.55	4337.94	16777.9	4304.18	36327		19599.8	13509.8	3789.08	3789.08	14628.6	3792.41	3789.8	3789.08	24353.4		4886.74	1268.29
11638.2	0.99074	1.00534	0.99446	1.00858	1.00977		11639.2	1.008	1.00563	1.00569	1.00097	1.01097	1.00518						633.4	11.0817	386.905	51.1004	386.905	59.0283	386.905	30.8047		30160.7	19043.9	4247.58	4247.58	4252.97	4276.5	15398.1	4247.58	30228.7		16388.6	11222.9	3760.9	3760.9	13518.7	3763.71	3761.46	3760.9	20984.1		4232.33	1261.78
11639.2	0.98905	1.00544	0.99285	1.00697	1.00755		11640.2	1.0051	1.00421	1.00453	0.99999	1.00849	1.00396						635.614	13.2928	388.095	40.87	388.095	64.5998	388.095	43.1641		23940.4	15200.5	4204.48	4204.48	4209.02	4229.19	14132.8	4204.48	25158.1		13036.7	9396.35	3740.15	3740.15	12497.2	3742.52	3740.58	3740.15	18156.2		3582.12	1256.68
11640.2	0.98824	1.00444	0.99161	1.00555	1.00619		11641.2	1.00363	1.00328	1.00289	0.99883	1.00701	1.00245						637.827	4.14656	389.286	45.9672	389.286	51.0174	389.286	54.0867		19532.2	12194.7	4170.93	4170.93	4174.76	4192.07	12984.8	4170.93	21033.5		11123.4	7943.36	3723.64	3723.64	11558.6	3725.63	3723.97	3723.64	15780.7		3077.83	1252.67
11641.2	0.98716	1.00351	0.99085	1.00411	1.00475		11642.2	1.00196	1.00239	1.00234	0.99679	1.00447	1.0006						640.04	7.48099	390.476	45.6687	390.476	49.5241	390.476	47.7817		15724.8	9893.9	4145.63	4145.63	4148.85	4163.7	11943.9	4145.63	17713.5		8983.41	6822.71	3711.88	3711.88	10703.6	3713.54	3712.13	3711.88	13816.3		2500.15	1249.93
11642.2	0.98578	1.00219	0.98999	1.00311	1.00368		11643.2	1.00062	1.00139	1.00205	0.99548	1.0034	0.9994						642.254	17.7093	391.667	36.0506	391.667	64.5647	391.667	52.0783		12816.7	8167.69	4126.65	4126.65	4129.35	4142.05	11000.5	4126.65	15059.7		7843.04	5963.11	3702.64	3702.64	9925.31	3704.03	3702.83	3702.64	12187.4		2276.56	1247.67
11643.2	0.98518	1.002	0.98887	1.00273	1.00264		11644.2	0.99925	1.00102	1.00124	0.99369	1.00177	0.99778						644.467	8.53865	392.857	41.8787	392.857	59.3656	392.857	44.1343		10763.4	6900.08	4112.13	4112.13	4114.38	4125.22	10148.3	4112.13	12951.6		6947.55	5314.94	3695.38	3695.38	9217.67	3696.54	3695.52	3695.38	10838.5		2152.3	1245.68
11644.2	0.98486	1.0015	0.98818	1.00244	1.00288		11645.2	0.99826	0.99999	1.00038	0.99294	1.00089	0.99672						646.68	7.05281	394.048	42.6107	394.048	35.0917	394.048	46.0962		9466.06	5988.68	4100.41	4100.41	4102.3	4111.52	9380.83	4100.41	11282.1		6204.69	4837.16	3689.77	3689.77	8576.51	3690.74	3689.88	3689.77	9724.97		1968.15	1244.09
11644.7	0.98482	1.00102	0.98766	1.00197	1.00269		11646.2	0.99764	0.99961	0.99946	0.99229	1.00025	0.9961						648.893	11.818	395.238	36.617	395.238	28.4291	395.238	47.4812		8338.23	5351.16	4091.13	4091.13	4092.71	4100.54	8694.32	4091.13	9965.34		5906.97	4484.4	3684.81	3684.81	7996.88	3685.62	3684.89	3684.81	8797.36		1855.86	1242.75
11645	0.98566	1.0008	0.98742	1.00174	1.0026		11647.2	0.99736	0.99903	0.99925	0.99163	0.99994	0.99561						651.107	18.9958	396.429	36.1402	396.429	39.1541	396.429	46.2265		7380.25	4909.48	4083.93	4083.93	4085.25	4091.88	8088.58	4083.93	8923.39		5857.58	4232.11	3679.95	3679.95	7474.19	3680.62	3680.01	3679.95	8027.07		1777.89	1241.57
11646.2	0.98663	1.00001	0.98727	1.0011	1.00215		11648.2	0.9968	0.99898	0.99941	0.99145	0.99944	0.99531						653.32	30.725	397.619	36.8667	397.619	29.1801	397.619	45.8182		6661.99	4609.29	4078.29	4078.29	4079.39	4084.99	7549.55	4078.29	8088.34		5495.67	4051.3	3675.89	3675.89	7005.1	3676.45	3675.94	3675.89	7381.11		1658.41	1240.66
11648.3	0.9861	0.99994	0.98621	1.00094	1.00202		11648.6	0.99678	0.99914	0.99916	0.99101	0.99945	0.99503						655.533	25.1971	398.81	35.1701	398.81	1.22126	398.81	44.5482		6569.21	4408.08	4072.84	4072.84	4073.75	4078.49	7070.67	4072.84	7412.48		5576.13	3923.6	3671.64	3671.64	6584.63	3672.1	3671.68	3671.64	6837.09		1742.07	1239.55
11649.2	0.98691	0.99986	0.98583	1.00046	1.00195		11649.1	0.99633	0.99935	0.99886	0.9904	0.99948	0.99466						657.746	19.6425	400	35.7829	400	24.0361	400	45.2854		6383.7	4276.09	4067.78	4067.78	4068.53	4072.54	6647.07	4067.78	6860.91		5391.74	3835.02	3667.8	3667.8	6209.48	3668.17	3667.82	3667.8	6377.11		1666	1238.62
11650.2	0.98667	0.9996	0.98542	0.99997	1.00209		11651.3	0.99625	0.99859	0.99783	0.9901	0.99895	0.99422						659.96	12.1319	401.19	36.0476	401.19	37.523	401.19	43.6474		5748.45	4191.56	4064.1	4064.1	4064.72	4068.11	6274.85	4064.1	6406.94		4986.65	3773.86	3664.85	3664.85	5876.37	3665.16	3664.86	3664.85	5985.72		1587.23	1237.85
11651.3	0.98664	0.99999	0.98539	0.99997	1.00199		11652.2	0.99616	0.99847	0.99795	0.99056	0.99827	0.99412						662.173	12.6109	402.381	30.3524	402.381	26.2359	402.381	43.3232		5652	4137.17	4060.62	4060.62	4061.14	4063.98	5951.65	4060.62	6032.07		4823.2	3732.91	3662.26	3662.26	5581.15	3662.51	3662.27	3662.26	5652.08		1550.26	1237.16
11652.2	0.9866	0.99969	0.98524	0.99936	1.00221		11653.2	0.99674	0.99736	0.99817	0.99211	0.99934	0.99538						664.386	17.0983	403.571	29.3524	403.571	27.1545	403.571	43.863		5542.91	4102.49	4057.38	4057.38	4057.81	4060.19	5670.61	4057.38	5718.96		4634.15	3705.06	3660.08	3660.08	5320.43	3660.3	3660.09	3660.08	5365.63		1554.14	1236.47
11653.2	0.98725	0.99963	0.98398	0.99921	1.00151		11654.2	0.99695	0.99697	0.99829	0.99383	1.00018	0.99647						666.6	18.1482	404.762	35.0622	404.762	43.1099	404.762	44.994		5407.92	4080.5	4054.42	4054.42	4054.78	4056.77	5425.63	4054.42	5454.41		4761.22	3685.93	3657.62	3657.62	5090.25	3657.79	3657.63	3657.62	5118.74		1536.7	1235.81
11654.2	0.98794	0.99938	0.98417	0.99894	1.00144		11655.2	0.99699	0.99698	0.99843	0.99534	0.99997	0.99725						668.813	15.4288	405.952	37.0032	405.952	42.0709	405.952	42.6804		5291.91	4066.61	4051.71	4051.71	4052	4053.67	5212.85	4051.71	5230		4600.2	3673.11	3655.51	3655.51	4888.41	3655.65	3655.52	3655.51	4906.17		1586.37	1235.04
11655.2	0.98837	0.99943	0.9837	0.99812	1.00122		11656.2	0.9968	0.99777	0.99869	0.99668	0.99977	0.99798						671.026	21.7593	407.143	32.7524	407.143	33.6808	407.143	43.7658		5236.25	4057.48	4049.12	4049.12	4049.36	4050.75	5028.62	4049.12	5038.84		4410.54	3664.57	3653.82	3653.82	4713.14	3653.94	3653.83	3653.82	4724.02		1482.04	1234.49
11655.5	0.98892	0.99957	0.9836	0.99821	1.00128		11657.2	0.99733	0.99741	0.99854	0.99814	0.99972	0.99872						673.239	17.288	408.333	28.448	408.333	37.015	408.333	46.6049		5117.86	4051.38	4046.78	4046.78	4046.98	4048.14	4870.18	4046.78	4876.32		4372.71	3658.75	3652.21	3652.21	4559.96	3652.31	3652.22	3652.21	4566.59		1310.88	1234.32
11655.8	0.98987	0.99983	0.98345	0.99842	1.00138		11658.2	0.997	0.99704	0.99794	0.99942	1.00002	0.9995						675.453	16.0501	409.524	26.6011	409.524	30.0809	409.524	46.5847		5156.36	4046.83	4044.35	4044.35	4044.51	4045.48	4736.04	4044.35	4739.81		4763.39	3653.62	3649.73	3649.73	4425.5	3649.81	3649.73	3649.73	4429.47		1492.77	1233.76
11657.8	0.99016	0.99976	0.98342	0.99863	1.0034		11659.2	0.99695	0.99657	0.99731	1.00096	1.00022	1.00035						677.666	17.0399	410.714	27.5952	410.714	24.3497	410.714	48.7987		5293.42	4042.93	4041.62	4041.62	4041.75	4042.55	4620.53	4041.62	4622.91		4591.66	3649.92	3647.62	3647.62	4308.83	3647.69	3647.62	3647.62	4311.19		1479.83	1233.22
11659.2	0.99157	0.99914	0.98522	0.99774	1.0037		11660.2	0.99728	0.99648	0.99769	1.00285	1.00009	1.00139						679.879	24.762	411.905	32.987	411.905	32.4083	411.905	32.8898		5022.12	4040.16	4039.47	4039.47	4039.58	4040.24	4522.16	4039.47	4523.74		4350.04	3647.39	3646.05	3646.05	4208.1	3646.1	3646.05	3646.05	4209.49		1380.52	1232.89
11660.2	0.9926	0.99917	0.9863	0.99772	1.0043		11661.2	0.99771	0.99699	0.99782	1.00441	1.0006	1.00247						682.093	26.5062	413.095	31.8995	413.095	48.731	413.095	37.0439		4874.82	4038	4037.64	4037.64	4037.73	4038.28	4438.55	4037.64	4439.63		4244.15	3645.48	3644.71	3644.71	4121.18	3644.76	3644.72	3644.71	4121.99		1498.37	1232.31
11661.2	0.9941	0.99884	0.9868	0.99797	1.0054		11662.2	0.99781	0.99789	0.99802	1.00581	1.00093	1.00376						684.306	25.2939	414.286	29.7385	414.286	54.57	414.286	47.5655		4875.8	4035.99	4035.81	4035.81	4035.88	4036.33	4367.46	4035.81	4368.23		4225.38	3643.85	3643.42	3643.42	4046.24	3643.45	3643.42	3643.42	4046.71		1498.49	1231.72
11662.2	0.99578	0.99896	0.98708	0.99793	1.0064		11662.7	0.9985	0.99828	0.99821	1.00567	1.00113	1.00353						686.519	27.0135	415.476	26.2838	415.476	16.7823	415.476	45.9577		4676.36	4034.49	4034.41	4034.41	4034.46	4034.84	4308.37	4034.41	4308.95		3980.35	3642.9	3642.66	3642.66	3982.3	3642.69	3642.66	3642.66	3982.57		1398.05	1231.36
11663.2	0.99756	0.99989	0.98779	0.99789	1.00668		11663.2	0.99916	0.99865	0.9984	1.00552	1.00133	1.00331						688.732	37.3549	416.667	24.9202	416.667	30.7967	416.667	48.7926		4684.72	4033.03	4032.98	4032.98	4033.03	4033.34	4258.83	4032.98	4259.28		4081.46	3641.82	3641.68	3641.68	3927.26	3641.7	3641.68	3641.68	3927.42		1337.94	1231.12
11664.2	0.99953	1.00042	0.98997	0.99761	1.00776		11665.2	0.99901	0.99977	0.99911	1.00573	1.00035	1.00304						690.946	42.7986	417.857	27.2945	417.857	46.5507	417.857	46.1601		4691.91	4031.56	4031.54	4031.54	4031.58	4031.83	4217.01	4031.54	4217.36		4201.82	3640.5	3640.43	3640.43	3879.9	3640.45	3640.43	3640.43	3879.99		1286.94	1231
11665.2	1.00057	1.0008	0.99104	0.99797	1.00858		11666.2	1.00004	0.99947	0.99908	1.00591	1.00072	1.00336						693.159	37.7013	419.048	27.1806	419.048	75.9286	419.048	42.8245		4522.58	4030.48	4030.47	4030.47	4030.5	4030.7	4182.18	4030.47	4182.46		4033.68	3639.59	3639.55	3639.55	3839.8	3639.56	3639.55	3639.55	3839.85		1344.92	1230.75
11666.2	1.00292	1.00136	0.99304	0.99823	1.01012		11667.2	1.00089	0.9997	0.99908	1.00613	1.00139	1.00349						695.372	38.2567	420.238	28.4642	420.238	42.8166	420.238	37.8739		4389.76	4029.68	4029.68	4029.68	4029.7	4029.87	4153.27	4029.68	4153.49		4018.47	3638.72	3638.7	3638.7	3805.69	3638.71	3638.7	3638.7	3805.72		1387.82	1230.4
11666.4	1.00508	1.00149	0.99338	0.99822	1.01021		11668.2	1.00093	0.99957	0.99928	1.00665	1.00142	1.00377						697.586	36.2748	421.429	27.6029	421.429	10.4689	421.429	43.2445		4406.65	4028.86	4028.85	4028.85	4028.87	4029.01	4129.15	4028.85	4129.33		4014.56	3637.87	3637.86	3637.86	3776.72	3637.87	3637.86	3637.86	3776.74		1404.33	1230.02
11666.8	1.0072	1.00172	0.99393	0.99818	1.01034		11669.2	1.0017	1.00025	1.00041	1.0077	1.00156	1.00437						699.799	43.1469	422.619	27.1292	422.619	21.8686	422.619	53.6736		4451.15	4027.93	4027.93	4027.93	4027.95	4028.06	4109.38	4027.93	4109.53		3962.23	3637.14	3637.14	3637.14	3752.45	3637.14	3637.14	3637.14	3752.46		1323.57	1229.82
11668.8	1.00806	1.0038	0.99716	0.99886	1.01127		11670.2	1.00234	1.00107	1.00074	1.00808	1.00217	1.00487						702.012	47.4207	423.81	30.8996	423.81	15.9059	423.81	47.2354		4603.8	4026.67	4026.67	4026.67	4026.68	4026.77	4092.56	4026.67	4092.68		4085.08	3636.14	3636.13	3636.13	3731.7	3636.14	3636.13	3636.13	3731.71		1334.22	1229.59
11670.1	1.00892	1.00515	1.00098	0.99977	1.01155		11671.2	1.00233	1.00118	1.00114	1.00821	1.00314	1.00523						704.225	39.921	425	29.09	425	3.36502	425	29.0431		4543.13	4025.54	4025.54	4025.54	4025.55	4025.62	4078.63	4025.54	4078.73		4120.77	3635.05	3635.05	3635.05	3714.04	3635.06	3635.05	3635.05	3714.04		1375.89	1229.26
11671.3	1.01015	1.00639	1.00228	1.00048	1.01234		11672.2	1.00362	1.00128	1.00167	1.00837	1.00488	1.00577						706.439	48.8421	426.19	28.6779	426.19	11.4947	426.19	38.1817		4521.71	4024.45	4024.45	4024.45	4024.46	4024.52	4067.05	4024.45	4067.13		4034.85	3634.16	3634.16	3634.16	3699.26	3634.16	3634.16	3634.16	3699.27		1306.87	1229.09
11672.2	1.01171	1.00689	1.00295	1.00144	1.01214		11673.2	1.00392	1.00112	1.00198	1.00849	1.00508	1.00623						708.652	57.069	427.381	28.7701	427.381	-13.1456	427.381	57.4833		4350.21	4023.74	4023.74	4023.74	4023.75	4023.8	4057.77	4023.74	4057.83		4032.24	3633.27	3633.27	3633.27	3686.79	3633.27	3633.27	3633.27	3686.79		1329.44	1228.87
11673.2	1.01283	1.00775	1.00357	1.00185	1.01192		11674.3	1.00389	1.0019	1.00201	1.00925	1.00526	1.00702						710.865	49.9554	428.571	28.8623	428.571	28.6494	428.571	43.274		4454.28	4022.8	4022.8	4022.8	4022.8	4022.84	4049.95	4022.8	4050		3908.57	3632.65	3632.65	3632.65	3676.53	3632.65	3632.65	3632.65	3676.53		1360.67	1228.58
11674.2	1.0139	1.00807	1.00481	1.00148	1.01272		11675.2	1.00344	1.00358	1.0017	1.00951	1.00556	1.00725						713.078	50.8178	429.762	29.4587	429.762	80.7854	429.762	57.4965		4349.13	4022.08	4022.08	4022.08	4022.09	4022.12	4043.73	4022.08	4043.77		4043.66	3631.73	3631.73	3631.73	3667.61	3631.73	3631.73	3631.73	3667.61		1317.37	1228.39
11675.2	1.01509	1.0087	1.00562	1.00192	1.01296		11676.2	1.00312	1.00563	1.00163	1.0089	1.00555	1.00695						715.292	64.2391	430.952	29.7929	430.952	41.5709	430.952	50.6482		4206.91	4021.68	4021.68	4021.68	4021.68	4021.71	4038.86	4021.68	4038.89		4078.48	3630.73	3630.73	3630.73	3659.98	3630.73	3630.73	3630.73	3659.98		1276.39	1228.28
11676.2	1.01672	1.00943	1.00689	1.00235	1.01306		11677.2	1.00327	1.00696	1.00138	1.00864	1.00602	1.00699						717.505	60.0919	432.143	27.6537	432.143	41.1004	432.143	40.1719		4268.98	4021.14	4021.14	4021.14	4021.14	4021.16	4034.71	4021.14	4034.74		3938.16	3630.04	3630.04	3630.04	3653.83	3630.05	3630.04	3630.04	3653.83		1260.4	1228.21
11677.2	1.01761	1.00925	1.00823	1.0027	1.0126		11678.2	1.00466	1.00812	1.00165	1.00858	1.00557	1.00706						719.718	43.5763	433.333	24.1757	433.333	18.1104	433.333	34.8847		4126.64	4020.91	4020.91	4020.91	4020.91	4020.92	4031.59	4020.91	4031.61		3854.57	3629.54	3629.54	3629.54	3648.82	3629.54	3629.54	3629.54	3648.83		1232.12	1228.2
11677.7	1.01827	1.00936	1.00868	1.00289	1.01244		11679.2	1.00551	1.00881	1.00101	1.00775	1.00569	1.00668						721.932	46.4398	434.524	25.8046	434.524	2.44578	434.524	37.1165		4227.17	4020.45	4020.45	4020.45	4020.46	4020.47	4028.82	4020.45	4028.84		3806.33	3629.15	3629.15	3629.15	3644.74	3629.15	3629.15	3629.15	3644.74		1194.26	1228.13
11678	1.01835	1.00943	1.0089	1.00299	1.01236		11679.8	1.00557	1.00888	1.00063	1.00707	1.0053	1.00621						724.145	54.2441	435.714	27.9882	435.714	15.221	435.714	54.4714		4415.18	4019.59	4019.59	4019.59	4019.59	4019.6	4026.16	4019.59	4026.17		3782.69	3628.8	3628.8	3628.8	3641.37	3628.8	3628.8	3628.8	3641.37		1254.81	1228.07
11679.1	1.01845	1.00904	1.00944	1.00435	1.01154		11680.4	1.00597	1.00897	1.00022	1.00638	1.00488	1.00569						726.358	42.2498	436.905	28.6736	436.905	45.5041	436.905	48.5066		4270.7	4019.04	4019.04	4019.04	4019.04	4019.05	4024.18	4019.04	4024.19		3915.45	3628.16	3628.16	3628.16	3638.27	3628.16	3628.16	3628.16	3638.27		1292.4	1227.93
11681.3	1.01785	1.00796	1.00991	1.00454	1.00908		11682.3	1.00634	1.00956	0.99818	1.00394	1.00339	1.00353						728.571	35.9105	438.095	25.0934	438.095	46.8027	438.095	52.5073		4201.2	4018.64	4018.64	4018.64	4018.64	4018.65	4022.64	4018.64	4022.65		3888.45	3627.58	3627.58	3627.58	3635.68	3627.58	3627.58	3627.58	3635.68		1240.56	1227.9
11682.2	1.01722	1.00748	1.00992	1.005	1.0082		11683.2	1.00612	1.00928	0.99761	1.00276	1.00204	1.00228						730.785	35.0866	439.286	24.7615	439.286	41.403	439.286	58.6875		4169.03	4018.31	4018.31	4018.31	4018.31	4018.32	4021.41	4018.31	4021.42		3734.14	3627.34	3627.34	3627.34	3633.84	3627.34	3627.34	3627.34	3633.84		1229.4	1227.9
11683.2	1.01696	1.0071	1.00911	1.00556	1.00774		11684.3	1.00652	1.00971	0.99584	1.00232	1.00103	1.00155						732.998	29.449	440.476	28.4324	440.476	43.3901	440.476	59.1936		4180.49	4017.96	4017.96	4017.96	4017.96	4017.96	4020.35	4017.96	4020.35		3763.73	3627.04	3627.04	3627.04	3632.23	3627.04	3627.04	3627.04	3632.23		1227.14	1227.9
11684.2	1.01666	1.00625	1.00915	1.00607	1.00681		11685.2	1.00679	1.00879	0.99418	1.00132	1.00013	1.00064						735.211	23.4793	441.667	28.9741	441.667	59.9477	441.667	48.9631		4320.35	4017.3	4017.3	4017.3	4017.3	4017.3	4019.14	4017.3	4019.14		3746.35	3626.77	3626.77	3626.77	3630.91	3626.77	3626.77	3626.77	3630.91		1256.67	1227.83
11685.2	1.01619	1.00541	1.00915	1.00688	1.00575		11686.2	1.00747	1.00692	0.99287	1.0007	0.99977	0.9999						737.425	27.7902	442.857	27.215	442.857	65.5234	442.857	40.0911		4296.36	4016.68	4016.68	4016.68	4016.69	4016.69	4018.11	4016.68	4018.11		3686.76	3626.64	3626.64	3626.64	3629.93	3626.64	3626.64	3626.64	3629.93		1271.51	1227.74
11686.3	1.01461	1.00461	1.00792	1.00687	1.00425		11687.2	1.00787	1.00581	0.99142	1.0001	0.99847	0.99918						739.638	33.9447	444.048	29.0846	444.048	61.4624	444.048	54.9647		4358.56	4015.94	4015.94	4015.94	4015.94	4015.94	4017.03	4015.94	4017.03		3784.33	3626.28	3626.28	3626.28	3628.89	3626.28	3626.28	3626.28	3628.89		1210.02	1227.7
11687.2	1.01286	1.00285	1.00721	1.00695	1.00325		11688.2	1.00756	1.00496	0.99024	0.99947	0.99671	0.99797						741.851	35.5599	445.238	30.8428	445.238	60.1826	445.238	65.7413		4350.51	4015.2	4015.2	4015.2	4015.2	4015.21	4016.04	4015.2	4016.04		3642.43	3626.25	3626.25	3626.25	3628.31	3626.25	3626.25	3626.25	3628.31		1233.84	1227.68
11688.2	1.01067	1.00229	1.00539	1.00741	1.00228		11689.2	1.00584	1.00366	0.98869	0.99806	0.99569	0.99676						744.064	27.1656	446.429	31.7726	446.429	45.4751	446.429	64.1683		4204.23	4014.79	4014.79	4014.79	4014.79	4014.79	4015.42	4014.79	4015.42		3834.21	3625.78	3625.78	3625.78	3627.41	3625.78	3625.78	3625.78	3627.41		1209.86	1227.65
11689.3	1.00986	1.00115	1.00411	1.00768	1.00055		11690.2	1.00458	1.00295	0.98826	0.99819	0.99482	0.99638						746.278	26.098	447.619	33.4321	447.619	32.6324	447.619	68.8639		4122.33	4014.55	4014.55	4014.55	4014.55	4014.56	4015.03	4014.55	4015.03		3800.59	3625.39	3625.39	3625.39	3626.67	3625.39	3625.39	3625.39	3626.67		1275.06	1227.54
11690.2	1.00893	1.00025	1.00301	1.0076	0.99992		11691.3	1.00414	1.00317	0.98783	0.9979	0.99445	0.99603						748.491	22.7557	448.81	29.8085	448.81	22.4057	448.81	65.6815		4121.47	4014.32	4014.32	4014.32	4014.32	4014.32	4014.68	4014.32	4014.68		3834.05	3624.92	3624.92	3624.92	3625.93	3624.92	3624.92	3624.92	3625.93		1222.07	1227.53
11691.2	1.00811	0.99988	1.00212	1.00757	0.99934		11692.2	1.00386	1.00263	0.98826	0.9983	0.99396	0.99624						750.704	19.9933	450	33.4091	450	52.6803	450	62.9833		4047.27	4014.25	4014.25	4014.25	4014.25	4014.25	4014.52	4014.25	4014.52		3921	3624.26	3624.26	3624.26	3625.05	3624.26	3624.26	3624.26	3625.05		1259.98	1227.46
11691.6	1.00774	0.99969	1.00172	1.00729	0.9993		11693.2	1.00299	1.00228	0.98924	0.99805	0.99362	0.99596						752.917	21.9874	451.19	35.8389	451.19	62.4102	451.19	72.4648		4084.73	4014.09	4014.09	4014.09	4014.09	4014.09	4014.3	4014.09	4014.3		3898.95	3623.65	3623.65	3623.65	3624.26	3623.65	3623.65	3623.65	3624.26		1273.88	1227.36
11692	1.00755	0.99951	1.00134	1.00702	0.99928		11694.2	1.00267	1.0021	0.9899	0.99806	0.99305	0.99568						755.131	23.2904	452.381	34.7895	452.381	45.1276	452.381	85.9997		4142.18	4013.81	4013.81	4013.81	4013.81	4013.81	4013.97	4013.81	4013.97		3857.06	3623.13	3623.13	3623.13	3623.6	3623.13	3623.13	3623.13	3623.6		1186.36	1227.27
11693.2	1.00699	0.99877	1.00028	1.00602	0.9989		11695.3	1.00213	1.00187	0.99156	0.99743	0.99215	0.99493						757.344	23.7611	453.571	30.6443	453.571	20.8525	453.571	75.1875		4082.6	4013.66	4013.66	4013.66	4013.66	4013.66	4013.78	4013.66	4013.78		3836.62	3622.65	3622.65	3622.65	3623.02	3622.65	3622.65	3622.65	3623.02		1155.46	1227.11
11695.3	1.00589	0.99795	0.99894	1.00485	0.99795		11696.2	1.00204	1.00228	0.99459	0.99773	0.99244	0.99487						759.557	24.0966	454.762	32.9564	454.762	39.8293	454.762	74.959		4153.33	4013.36	4013.36	4013.36	4013.36	4013.36	4013.44	4013.36	4013.44		3640.27	3622.61	3622.61	3622.61	3622.89	3622.61	3622.61	3622.61	3622.89		1263.91	1227.03
11696.2	1.00538	0.99804	0.99871	1.00508	0.9974		11697.2	1.00237	1.00275	0.99591	0.99767	0.99332	0.99504						761.771	26.4756	455.952	40.2703	455.952	88.1859	455.952	58.6966		4184.45	4012.98	4012.98	4012.98	4012.98	4012.98	4013.05	4012.98	4013.05		3583.68	3622.52	3622.52	3622.52	3622.74	3622.52	3622.52	3622.52	3622.74		1266.28	1226.94
11697.2	1.00612	0.99821	1.00002	1.00552	0.99821		11698.2	1.00294	1.00387	0.99656	0.99824	0.99425	0.99642						763.984	24.8275	457.143	39.1628	457.143	40.4173	457.143	70.3204		4093.54	4012.81	4012.81	4012.81	4012.81	4012.81	4012.85	4012.81	4012.85		3665.08	3622.43	3622.43	3622.43	3622.6	3622.43	3622.43	3622.43	3622.6		1140.2	1226.75
11698.2	1.00695	0.9993	1.00085	1.00575	0.99898		11698.7	1.00379	1.00425	0.9977	0.99845	0.99528	0.99708						766.197	18.0937	458.333	39.4273	458.333	54.7154	458.333	61.3218		4318.29	4012.14	4012.14	4012.14	4012.14	4012.14	4012.17	4012.14	4012.17		3665.94	3622.33	3622.33	3622.33	3622.46	3622.33	3622.33	3622.33	3622.46		1228.8	1226.75
11699.2	1.00821	1.00041	1.0029	1.00622	0.99957		11699.9	1.00463	1.00505	1.00012	0.99956	0.99795	0.99883						768.41	11.4392	459.524	42.133	459.524	32.5232	459.524	52.8133		4217.52	4011.69	4011.69	4011.69	4011.69	4011.69	4011.71	4011.69	4011.71		3605.77	3622.29	3622.29	3622.29	3622.39	3622.29	3622.29	3622.29	3622.39		1291.28	1226.61
11700.2	1.00844	1.002	1.00343	1.00704	1.001		11701.3	1.00547	1.00662	1.00284	1.00029	1.00074	1.00063						770.624	11.3214	460.714	39.7206	460.714	46.0057	460.714	57.3242		4103.4	4011.49	4011.49	4011.49	4011.49	4011.49	4011.51	4011.49	4011.51		3808.68	3621.88	3621.88	3621.88	3621.95	3621.88	3621.88	3621.88	3621.95		1228.12	1226.6
11701.2	1.00977	1.00356	1.00396	1.00778	1.00249		11702.2	1.00611	1.00704	1.00471	1.00091	1.0024	1.00164						772.837	19.1103	461.905	44.2196	461.905	44.5725	461.905	70.6731		3999.55	4011.46	4011.46	4011.46	4011.46	4011.46	4011.48	4011.46	4011.48		3922.08	3621.2	3621.2	3621.2	3621.26	3621.2	3621.2	3621.2	3621.26		1235.01	1226.58
11702.2	1.01059	1.00505	1.00479	1.00953	1.00328		11703.2	1.00605	1.00817	1.00558	1.00056	1.00441	1.00234						775.05	20.0937	463.095	39.0581	463.095	69.6587	463.095	70.7638		4044.61	4011.39	4011.39	4011.39	4011.39	4011.39	4011.4	4011.39	4011.4		3731.82	3620.96	3620.96	3620.96	3621	3620.96	3620.96	3620.96	3621		1190.28	1226.5
11703.3	1.01055	1.00623	1.00575	1.0097	1.0036		11704.2	1.0068	1.00899	1.00633	1.00216	1.00585	1.00397						777.264	19.6134	464.286	37.0051	464.286	22.8438	464.286	56.5281		4172.99	4011.04	4011.04	4011.04	4011.04	4011.04	4011.04	4011.04	4011.04		3806.35	3620.54	3620.54	3620.54	3620.58	3620.54	3620.54	3620.54	3620.58		1212.12	1226.47
11704.2	1.01077	1.00768	1.00626	1.00986	1.00452		11705.2	1.00732	1.00961	1.00714	1.00294	1.00758	1.00514						779.477	18.7357	465.476	48.0084	465.476	52.4889	465.476	43.6613		4173.19	4010.68	4010.68	4010.68	4010.68	4010.68	4010.69	4010.68	4010.69		3919.56	3619.87	3619.87	3619.87	3619.9	3619.87	3619.87	3619.87	3619.9		1290.06	1226.33
11705.3	1.01051	1.00934	1.0068	1.01049	1.00557		11706.2	1.0081	1.00985	1.0084	1.00369	1.00918	1.00633						781.69	14.7817	466.667	44.3141	466.667	43.0243	466.667	68.7792		4035.21	4010.63	4010.63	4010.63	4010.63	4010.63	4010.63	4010.63	4010.63		3705.72	3619.68	3619.68	3619.68	3619.7	3619.68	3619.68	3619.68	3619.7		1326.67	1226.11
11706.2	1.01085	1.01087	1.00759	1.01106	1.00592		11707.2	1.00829	1.01032	1.00891	1.00347	1.0107	1.00688						783.903	10.6134	467.857	48.1266	467.857	60.5921	467.857	80.0558		4243.56	4010.12	4010.12	4010.12	4010.12	4010.12	4010.12	4010.12	4010.12		3605.92	3619.65	3619.65	3619.65	3619.67	3619.65	3619.65	3619.65	3619.67		1309.63	1225.93
11707.2	1.01132	1.01226	1.00818	1.01178	1.00625		11708.2	1.00802	1.00993	1.00907	1.00356	1.0112	1.00725						786.117	14.7677	469.048	45.2454	469.048	72.1559	469.048	51.7552		4095.51	4009.93	4009.93	4009.93	4009.93	4009.93	4009.93	4009.93	4009.93		3778.71	3619.3	3619.3	3619.3	3619.31	3619.3	3619.3	3619.3	3619.31		1198.92	1225.87
11708.2	1.01023	1.01312	1.00759	1.0117	1.00617		11709.2	1.00794	1.00914	1.00998	1.00265	1.01055	1.00647						788.33	13.1289	470.238	42.2827	470.238	63.3207	470.238	47.3086		3992.87	4009.89	4009.89	4009.89	4009.89	4009.89	4009.89	4009.89	4009.89		3853.14	3618.77	3618.77	3618.77	3618.78	3618.77	3618.77	3618.77	3618.78		1224.83	1225.87
11708.5	1.00951	1.01348	1.00744	1.01166	1.00598		11710.3	1.0073	1.00917	1.00929	1.0024	1.00995	1.00598						790.543	5.97508	471.429	38.1457	471.429	65.2603	471.429	71.2506		3909.19	4009.67	4009.67	4009.67	4009.67	4009.67	4009.67	4009.67	4009.67		3755.25	3618.47	3618.47	3618.47	3618.47	3618.47	3618.47	3618.47	3618.47		1261.81	1225.79
11709	1.00889	1.01403	1.00724	1.0116	1.00568		11711.2	1.00682	1.00885	1.00927	1.00178	1.00939	1.00541						792.757	-1.18278	472.619	41.4939	472.619	67.5408	472.619	63.1213		3946.55	4009.54	4009.54	4009.54	4009.54	4009.54	4009.54	4009.54	4009.54		3583.99	3618.39	3618.39	3618.39	3618.4	3618.39	3618.39	3618.39	3618.4		1217.27	1225.77
11711.3	1.00757	1.01343	1.00645	1.00992	1.00259		11712.2	1.00558	1.0076	1.00845	1.00134	1.00784	1.00447						794.97	10.7383	473.81	36.1113	473.81	58.5716	473.81	73.3304		4003.8	4009.52	4009.52	4009.52	4009.52	4009.52	4009.52	4009.52	4009.52		3633.38	3618.36	3618.36	3618.36	3618.36	3618.36	3618.36	3618.36	3618.36		1197.61	1225.71
11712.2	1.00566	1.01257	1.00514	1.00906	1.00159		11713.2	1.00477	1.00697	1.00709	1.0002	1.0073	1.00361						797.183	8.18737	475	39.6355	475	37.0557	475	74.7194		3966.48	4009.43	4009.43	4009.43	4009.43	4009.43	4009.43	4009.43	4009.43		3561.12	3618.23	3618.23	3618.23	3618.23	3618.23	3618.23	3618.23	3618.23		1178.09	1225.6
11713.3	1.00406	1.01099	1.00376	1.00805	0.99998		11714.2	1.00419	1.0055	1.00476	0.9989	1.00621	1.00225						799.396	10.8332	476.19	38.6673	476.19	45.271	476.19	83.7543		4021.87	4009.4	4009.4	4009.4	4009.4	4009.4	4009.4	4009.4	4009.4		3511.69	3617.99	3617.99	3617.99	3617.99	3617.99	3617.99	3617.99	3617.99		1136.53	1225.41
11714.2	1.00312	1.01005	1.00154	1.00684	0.99904		11715.6	1.00216	1.00332	1.00333	0.9967	1.00429	1.00024						801.61	12.7788	477.381	39.072	477.381	48.9896	477.381	72.703		3966	4009.31	4009.31	4009.31	4009.31	4009.31	4009.31	4009.31	4009.31		3727.13	3617.75	3617.75	3617.75	3617.75	3617.75	3617.75	3617.75	3617.75		1180.59	1225.31
11714.2	1.00184	1.01002	1.00147	1.00647	0.99901		11718.2	0.99961	1.00135	1.00083	0.99485	1.00212	0.99851						803.823	8.91588	478.571	37.3275	478.571	47.825	478.571	73.4142		4105.57	4009.1	4009.1	4009.1	4009.1	4009.1	4009.1	4009.1	4009.1		3905.21	3617.11	3617.11	3617.11	3617.11	3617.11	3617.11	3617.11	3617.11		1140.38	1225.13
11716.2	0.99946	1.00832	0.99916	1.00393	0.99718		11720.3	0.99731	0.99951	0.99862	0.99346	1.00024	0.99675						806.036	10.04	479.762	34.7363	479.762	38.6528	479.762	87.5095		3998.46	4009.07	4009.07	4009.07	4009.07	4009.07	4009.07	4009.07	4009.07		3738.7	3616.83	3616.83	3616.83	3616.83	3616.83	3616.83	3616.83	3616.83		1237.4	1225.1
11718.3	0.99625	1.00605	0.99611	1.00167	0.99553		11722.3	0.99594	0.99772	0.99634	0.99214	0.99852	0.99523						808.25	9.63412	480.952	32.3129	480.952	33.9734	480.952	108.588		4019.08	4009.05	4009.05	4009.05	4009.05	4009.05	4009.05	4009.05	4009.05		3616.22	3616.83	3616.83	3616.83	3616.83	3616.83	3616.83	3616.83	3616.83		1266.96	1225.01
11719.3	0.99356	1.00482	0.99463	1	0.99485		11724.4	0.9942	0.99681	0.99389	0.9912	0.99682	0.99393						810.463	10.5862	482.143	33.3323	482.143	39.4353	482.143	96.971		4132.96	4008.78	4008.78	4008.78	4008.78	4008.78	4008.78	4008.78	4008.78		3582.84	3616.76	3616.76	3616.76	3616.76	3616.76	3616.76	3616.76	3616.76		1327.62	1224.78
11722	0.99132	1.00173	0.99147	0.99796	0.99335		11726.3	0.99333	0.99544	0.99278	0.99002	0.99548	0.99289						812.676	16.3228	483.333	33.3469	483.333	34.4009	483.333	106.069		4108.49	4008.56	4008.56	4008.56	4008.56	4008.56	4008.56	4008.56	4008.56		3750.49	3616.46	3616.46	3616.46	3616.46	3616.46	3616.46	3616.46	3616.46		1224.6	1224.78
11724.4	0.98915	0.99917	0.98962	0.99628	0.9928		11728.3	0.99336	0.99532	0.99286	0.99015	0.99588	0.99312						814.889	10.6137	484.524	30.9008	484.524	49.325	484.524	142.424		4142.34	4008.27	4008.27	4008.27	4008.27	4008.27	4008.27	4008.27	4008.27		3778.16	3616.1	3616.1	3616.1	3616.1	3616.1	3616.1	3616.1	3616.1		1170.33	1224.66
11726.3	0.98723	0.99796	0.98874	0.99485	0.99302		11730.3	0.99395	0.99591	0.99346	0.99082	0.99687	0.99391						817.103	14.9534	485.714	30.9422	485.714	48.2316	485.714	158.134		4127.79	4008.01	4008.01	4008.01	4008.01	4008.01	4008.01	4008.01	4008.01		3724.1	3615.85	3615.85	3615.85	3615.85	3615.85	3615.85	3615.85	3615.85		1250.72	1224.6
11728.3	0.98612	0.99818	0.98998	0.99489	0.99398		11732.3	0.9948	0.99615	0.99527	0.99185	0.99759	0.99477						819.316	13.5354	486.905	31.8966	486.905	44.4957	486.905	150.677		4003.49	4008	4008	4008	4008	4008	4008	4008	4008		3711.01	3615.64	3615.64	3615.64	3615.64	3615.64	3615.64	3615.64	3615.64		1258.76	1224.53
11730.3	0.9861	0.99828	0.99149	0.99466	0.9955		11733.8	0.99618	0.99697	0.99616	0.9929	0.99802	0.99551						821.529	5.85344	488.095	31.8806	488.095	57.9794	488.095	141.383		4037.76	4007.93	4007.93	4007.93	4007.93	4007.93	4007.93	4007.93	4007.93		3666.5	3615.53	3615.53	3615.53	3615.53	3615.53	3615.53	3615.53	3615.53		1158.15	1224.38
11732.3	0.98601	0.99841	0.99309	0.99522	0.99767		11736.3	0.99727	0.99821	0.99806	0.99574	0.99997	0.99768						823.742	10.7745	489.286	33.332	489.286	41.0081	489.286	158.261		4051.84	4007.84	4007.84	4007.84	4007.84	4007.84	4007.84	4007.84	4007.84		3740.86	3615.25	3615.25	3615.25	3615.25	3615.25	3615.25	3615.25	3615.25		1185.75	1224.3
11734.3	0.98665	0.99867	0.99571	0.99547	0.99959		11738.3	0.999	1.00005	1.0001	0.99872	1.00133	1.00006						825.956	20.9391	490.476	32.5115	490.476	23.1247	490.476	166.126		3863.78	4007.52	4007.52	4007.52	4007.52	4007.52	4007.52	4007.52	4007.52		3723.91	3615	3615	3615	3615	3615	3615	3615	3615		1231.31	1224.28
11735.7	0.98826	0.9992	0.99681	0.99601	1.00127		11740.3	1.0007	1.00159	1.00165	1.00091	1.0027	1.0019						828.169	11.0522	491.667	31.7493	491.667	37.6114	491.667	142.493		3938.79	4007.37	4007.37	4007.37	4007.37	4007.37	4007.37	4007.37	4007.37		3635.23	3614.96	3614.96	3614.96	3614.96	3614.96	3614.96	3614.96	3614.96		1179.35	1224.18
11738	0.99048	0.99995	0.99942	0.99766	1.00278		11742.4	1.00205	1.00199	1.00378	1.0033	1.00493	1.00419						830.382	5.64771	492.857	35.1767	492.857	56.6865	492.857	120.866		4081.75	4007.21	4007.21	4007.21	4007.21	4007.21	4007.21	4007.21	4007.21		3502.78	3614.71	3614.71	3614.71	3614.71	3614.71	3614.71	3614.71	3614.71		1144.32	1224.01
11740.3	0.99337	1.00164	1.00264	0.99965	1.00411		11744.3	1.0035	1.00293	1.00519	1.00585	1.00615	1.00616						832.596	11.7039	494.048	34.3632	494.048	59.8091	494.048	92.9668		3897.91	4006.97	4006.97	4006.97	4006.97	4006.97	4006.97	4006.97	4006.97		3679.32	3614.56	3614.56	3614.56	3614.56	3614.56	3614.56	3614.56	3614.56		1175.1	1223.9
11742.3	0.99642	1.00339	1.00558	1.00088	1.00577		11746.3	1.00536	1.00388	1.0072	1.00925	1.00874	1.00916						834.809	12.7465	495.238	34.6047	495.238	60.7634	495.238	84.0748		4006	4006.97	4006.97	4006.97	4006.97	4006.97	4006.97	4006.97	4006.97		3880.57	3613.97	3613.97	3613.97	3613.97	3613.97	3613.97	3613.97	3613.97		1183.98	1223.82
11744.3	0.99972	1.00536	1.0082	1.00262	1.00723		11748.3	1.00641	1.00468	1.00904	1.01147	1.01002	1.0107						837.022	1.93834	496.429	33.796	496.429	48.9585	496.429	70.6938		3920.57	4006.78	4006.78	4006.78	4006.78	4006.78	4006.78	4006.78	4006.78		3818.82	3613.51	3613.51	3613.51	3613.51	3613.51	3613.51	3613.51	3613.51		1133.29	1223.62
11746.3	1.00261	1.00715	1.0103	1.00338	1.00806		11750.3	1.00669	1.00476	1.00936	1.01244	1.00969	1.01107						839.235	11.0375	497.619	27.829	497.619	43.8444	497.619	69.192		4034.38	4006.72	4006.72	4006.72	4006.72	4006.72	4006.72	4006.72	4006.72		3730.93	3613.25	3613.25	3613.25	3613.25	3613.25	3613.25	3613.25	3613.25		1265.36	1223.53
11748.3	1.00503	1.00759	1.01245	1.00435	1.00891		11751.9	1.0069	1.00452	1.0093	1.01289	1.00997	1.01143						841.449	9.53261	498.81	24.5234	498.81	57.3947	498.81	70.5505		3986.43	4006.68	4006.68	4006.68	4006.68	4006.68	4006.68	4006.68	4006.68		3710.98	3613.03	3613.03	3613.03	3613.03	3613.03	3613.03	3613.03	3613.03		1287.67	1223.38
11750.3	1.00688	1.00746	1.01223	1.00454	1.00888		11754.3	1.00693	1.00397	1.00885	1.01436	1.01054	1.01262						843.662	4.99911	500	20.561	500	37.8094	500	71.6854		3950.2	4006.55	4006.55	4006.55	4006.55	4006.55	4006.55	4006.55	4006.55		3698.88	3612.84	3612.84	3612.84	3612.84	3612.84	3612.84	3612.84	3612.84		1190.17	1223.31
11752.3	1.00876	1.00794	1.01226	1.00506	1.00859		11756.3	1.00697	1.00418	1.00913	1.01462	1.01138	1.01302						845.875	8.07455	501.19	13.7784	501.19	49.9076	501.19	59.5159		3971.64	4006.48	4006.48	4006.48	4006.48	4006.48	4006.48	4006.48	4006.48		3684.5	3612.68	3612.68	3612.68	3612.68	3612.68	3612.68	3612.68	3612.68		1169.78	1223.19
11753.8	1.01116	1.00814	1.01263	1.0054	1.0079		11758.4	1.00651	1.00469	1.00929	1.01493	1.01119	1.013						848.088	10.4988	502.381	14.0163	502.381	51.4504	502.381	54.3587		3851.27	4006.14	4006.14	4006.14	4006.14	4006.14	4006.14	4006.14	4006.14		3646.41	3612.6	3612.6	3612.6	3612.6	3612.6	3612.6	3612.6	3612.6		1200.85	1223.15
11756.1	1.01232	1.00818	1.01282	1.00611	1.00749		11760.3	1.00653	1.00473	1.00932	1.01461	1.01126	1.01293						850.302	12.2548	503.571	15.9942	503.571	44.5259	503.571	42.3107		3789.68	4005.67	4005.67	4005.67	4005.67	4005.67	4005.67	4005.67	4005.67		3712.27	3612.38	3612.38	3612.38	3612.38	3612.38	3612.38	3612.38	3612.38		1188.86	1223.07
11758.3	1.0134	1.00838	1.01343	1.00744	1.00708		11762.3	1.00667	1.00482	1.00955	1.0146	1.01147	1.01305						852.515	8.83322	504.762	8.4149	504.762	90.0647	504.762	69.1084		3863.55	4005.36	4005.36	4005.36	4005.36	4005.36	4005.36	4005.36	4005.36		3665.26	3612.26	3612.26	3612.26	3612.26	3612.26	3612.26	3612.26	3612.26		1182.49	1222.98
11760.3	1.01431	1.00934	1.01444	1.00791	1.00752		11764.4	1.00703	1.00575	1.00984	1.01479	1.01093	1.01288						854.728	10.2865	505.952	10.6582	505.952	65.1538	505.952	55.0399		3864.53	4005.05	4005.05	4005.05	4005.05	4005.05	4005.05	4005.05	4005.05		3724.24	3612.01	3612.01	3612.01	3612.01	3612.01	3612.01	3612.01	3612.01		1173.11	1222.87
11762.3	1.01495	1.00978	1.01459	1.00848	1.00807		11766.3	1.00762	1.00741	1.01032	1.01447	1.01136	1.01288						856.942	13.1886	507.143	6.67978	507.143	54.1927	507.143	59.7682		3844.1	4004.7	4004.7	4004.7	4004.7	4004.7	4004.7	4004.7	4004.7		3644.36	3611.94	3611.94	3611.94	3611.94	3611.94	3611.94	3611.94	3611.94		1239.2	1222.84
11764.4	1.0158	1.0094	1.01602	1.00907	1.00775		11768.3	1.00887	1.0092	1.00996	1.01422	1.01027	1.01226						859.155	0.65143	508.333	9.00356	508.333	61.4864	508.333	48.6979		3675.29	4003.98	4003.98	4003.98	4003.98	4003.98	4003.98	4003.98	4003.98		3666.58	3611.82	3611.82	3611.82	3611.82	3611.82	3611.82	3611.82	3611.82		1176.65	1222.74
11766.3	1.01593	1.00951	1.01699	1.00895	1.00801		11770.3	1.00992	1.01005	1.00937	1.01448	1.01038	1.01244						861.368	9.18804	509.524	0.59969	509.524	34.2743	509.524	58.9757		3960.01	4003.89	4003.89	4003.89	4003.89	4003.89	4003.89	4003.89	4003.89		3611.97	3611.82	3611.82	3611.82	3611.82	3611.82	3611.82	3611.82	3611.82		1161.42	1222.6
11768.4	1.01692	1.01	1.01742	1.0092	1.00851		11772.3	1.01116	1.01139	1.00918	1.01439	1.01069	1.01252						863.581	13.8626	510.714	7.08521	510.714	58.0081	510.714	42.6306		3962.04	4003.8	4003.8	4003.8	4003.8	4003.8	4003.8	4003.8	4003.8		3722.44	3611.57	3611.57	3611.57	3611.57	3611.57	3611.57	3611.57	3611.57		1302.92	1222.43
11770.4	1.01761	1.01013	1.01735	1.00996	1.00826		11774.3	1.01172	1.01199	1.00896	1.01449	1.00994	1.01222						865.795	5.81094	511.905	-0.51747	511.905	40.565	511.905	46.4387		3997.55	4003.78	4003.78	4003.78	4003.78	4003.78	4003.78	4003.78	4003.78		3763	3611.23	3611.23	3611.23	3611.23	3611.23	3611.23	3611.23	3611.23		1180.56	1222.33
11772.3	1.01939	1.01004	1.01799	1.01006	1.00822		11776.2	1.01241	1.01297	1.00913	1.0141	1.00948	1.01172						868.008	10.8379	513.095	6.71689	513.095	36.5574	513.095	44.6256		4131.26	4003.5	4003.5	4003.5	4003.5	4003.5	4003.5	4003.5	4003.5		3702.95	3611.03	3611.03	3611.03	3611.03	3611.03	3611.03	3611.03	3611.03		1146.05	1222.17
11774.3	1.01954	1.0099	1.0186	1.00978	1.00806		11778.3	1.01284	1.01303	1.00868	1.0139	1.00806	1.01093						870.221	18.6417	514.286	6.41685	514.286	46.0831	514.286	46.6787		4067.62	4003.36	4003.36	4003.36	4003.36	4003.36	4003.36	4003.36	4003.36		3549.04	3610.89	3610.89	3610.89	3610.89	3610.89	3610.89	3610.89	3610.89		1201.39	1222.12
11775.4	1.01985	1.00993	1.01852	1.00974	1.00785		11780.4	1.01369	1.01302	1.00835	1.0131	1.00746	1.01022						872.435	13.6431	515.476	8.84313	515.476	65.3329	515.476	44.1111		3886.71	4003.11	4003.11	4003.11	4003.11	4003.11	4003.11	4003.11	4003.11		3621.08	3610.86	3610.86	3610.86	3610.86	3610.86	3610.86	3610.86	3610.86		1265.99	1222.02
11778.4	1.02006	1.00964	1.01808	1.00922	1.00746		11782.4	1.01428	1.01308	1.00753	1.01244	1.00664	1.00949						874.648	9.70195	516.667	9.95315	516.667	49.3545	516.667	62.0192		3959	4003.01	4003.01	4003.01	4003.01	4003.01	4003.01	4003.01	4003.01		3770.44	3610.51	3610.51	3610.51	3610.51	3610.51	3610.51	3610.51	3610.51		1119.49	1221.8
11780.3	1.02	1.00912	1.01753	1.00868	1.00655		11784.4	1.01512	1.01351	1.00677	1.01216	1.00553	1.00881						876.861	14.4694	517.857	8.03546	517.857	63.2432	517.857	54.7968		3998.9	4003	4003	4003	4003	4003	4003	4003	4003		3639.67	3610.44	3610.44	3610.44	3610.44	3610.44	3610.44	3610.44	3610.44		1221.8	1221.8
11782.3	1.01933	1.00864	1.01673	1.00888	1.00652		11786.4	1.01503	1.01348	1.00573	1.01106	1.00486	1.008						879.074	12.1221	519.048	2.85696	519.048	45.6997	519.048	49.5034		3970.57	4002.93	4002.93	4002.93	4002.93	4002.93	4002.93	4002.93	4002.93		3726.3	3610.18	3610.18	3610.18	3610.18	3610.18	3610.18	3610.18	3610.18		1179.9	1179.9
11784.4	1.0194	1.00807	1.01619	1.00917	1.00574		11788.4	1.01438	1.0118	1.00463	1.00993	1.00312	1.00649						881.288	8.21016	520.238	4.62499	520.238	49.0936	520.238	67.0644		3926.5	4002.77	4002.77	4002.77	4002.77	4002.77	4002.77	4002.77	4002.77		3631.26	3610.14	3610.14	3610.14	3610.14	3610.14	3610.14	3610.14	3610.14		1120.87	1120.87
11786.3	1.01858	1.00771	1.01427	1.00996	1.00569		11790.3	1.01182	1.00965	1.00336	1.00745	1.00099	1.00418						883.501	11.3912	521.429	8.30029	521.429	91.5279	521.429	42.9315		4095.64	4002.56	4002.56	4002.56	4002.56	4002.56	4002.56	4002.56	4002.56		3648.2	3610.05	3610.05	3610.05	3610.05	3610.05	3610.05	3610.05	3610.05		1198.39	1198.39
11788.3	1.01793	1.00637	1.01237	1.00989	1.00443		11792	1.00889	1.00791	1.00108	1.00533	0.99884	1.00207						885.714	13.9228	522.619	5.77207	522.619	31.0974	522.619	58.2038		4123.69	4002.3	4002.3	4002.3	4002.3	4002.3	4002.3	4002.3	4002.3		3696.42	3609.86	3609.86	3609.86	3609.86	3609.86	3609.86	3609.86	3609.86		1147.65	1147.65
11790.3	1.01589	1.00453	1.01028	1.00868	1.00255		11794.4	1.00563	1.00468	0.99763	1.00203	0.99524	0.99862						887.928	13.5452	523.81	4.17688	523.81	92.8629	523.81	51.3557		3927.55	4002.13	4002.13	4002.13	4002.13	4002.13	4002.13	4002.13	4002.13		3602.65	3609.84	3609.84	3609.84	3609.84	3609.84	3609.84	3609.84	3609.84		1176.26	1176.26
11792.3	1.01354	1.00218	1.00688	1.00672	1.00029		11796.4	1.00257	1.00242	0.9955	0.99867	0.99268	0.99566						890.141	13.3379	525	2.40158	525	76.165	525	53.8356		3882.15	4001.87	4001.87	4001.87	4001.87	4001.87	4001.87	4001.87	4001.87		3641.47	3609.77	3609.77	3609.77	3609.77	3609.77	3609.77	3609.77	3609.77		1172.42	1172.42
11794.3	1.00959	0.99966	1.00314	1.00525	0.99799		11798.3	0.99952	0.9991	0.99312	0.99539	0.98921	0.99235						892.354	10.8444	526.19	8.55529	526.19	52.4046	526.19	60.2788		3920.43	4001.7	4001.7	4001.7	4001.7	4001.7	4001.7	4001.7	4001.7		3726.37	3609.51	3609.51	3609.51	3609.51	3609.51	3609.51	3609.51	3609.51		1247.66	1247.66
11796.4	1.00636	0.99656	0.99927	1.00303	0.99474		11800.4	0.99577	0.99635	0.9903	0.99184	0.98633	0.9891						894.567	4.65991	527.381	5.83579	527.381	35.4062	527.381	56.9973		3971.59	4001.63	4001.63	4001.63	4001.63	4001.63	4001.63	4001.63	4001.63		3609.3	3609.51	3609.51	3609.51	3609.51	3609.51	3609.51	3609.51	3609.51		1205.71	1205.71
11798	1.00264	0.99334	0.99601	1.00099	0.99249		11802.3	0.99264	0.99309	0.98822	0.98971	0.98326	0.98651						896.781	2.13552	528.571	6.09926	528.571	59.9959	528.571	53.6942		4001.63	4001.63	4001.63	4001.63	4001.63	4001.63	4001.63	4001.63	4001.63		3609.51	3609.51	3609.51	3609.51	3609.51	3609.51	3609.51	3609.51	3609.51		1238.55	1238.55
11800.1	0.99853	0.98983	0.99154	0.99851	0.98892		11804.3	0.98954	0.98971	0.98589	0.98669	0.97996	0.98336						898.994	6.5896	529.762	6.16388	529.762	58.6293	529.762	67.1684
11802.3	0.99456	0.98617	0.98722	0.99564	0.98666		11806.4	0.98501	0.98538	0.98257	0.98242	0.9759	0.97893						901.207	4.83975	530.952	6.98204	530.952	57.9766	530.952	63.21
11804.3	0.991	0.98251	0.9825	0.99196	0.98278		11808.4	0.98113	0.98167	0.98014	0.97974	0.97232	0.9761						903.421	5.23049	532.143	8.96554	532.143	96.5323	532.143	70.0536
11806.4	0.98641	0.97803	0.97776	0.98748	0.97871		11810.3	0.97944	0.97977	0.97962	0.97839	0.97167	0.9751						905.634	12.1931	533.333	8.85462	533.333	103.791	533.333	63.0359
11808.4	0.98246	0.97456	0.97343	0.98346	0.97504		11812.4	0.97981	0.97923	0.98118	0.97888	0.97244	0.97573						907.847	7.58491	534.524	7.09001	534.524	66.2369	534.524	61.821
11810.3	0.97979	0.97349	0.97166	0.98197	0.97346		11814.3	0.98104	0.97984	0.9835	0.97961	0.97408	0.9769						910.06	9.63493	535.714	6.87023	535.714	69.652	535.714	64.9279
11812.3	0.97886	0.97422	0.97091	0.98197	0.97373		11816.4	0.98268	0.98164	0.9865	0.98167	0.97685	0.97942						912.274	11.3344	536.905	6.00602	536.905	49.2288	536.905	67.4668
11814.4	0.97913	0.97561	0.97162	0.98312	0.97462		11818.3	0.98496	0.98289	0.98911	0.98404	0.98019	0.98225						914.487	14.3346	538.095	6.96349	538.095	57.9193	538.095	60.5412
11816.4	0.98054	0.97801	0.97325	0.98521	0.97599		11820.3	0.98726	0.98566	0.99151	0.98686	0.98402	0.98552						916.7	15.7668	539.286	8.92721	539.286	74.1084	539.286	72.2135
11818.4	0.98204	0.98052	0.97519	0.98804	0.97842		11822.3	0.99019	0.98793	0.99522	0.99002	0.98815	0.9891						918.913	7.522	540.476	5.36192	540.476	66.2479	540.476	61.3177
11820.3	0.98461	0.98495	0.97804	0.99037	0.98169		11824.4	0.99294	0.99087	0.99806	0.99208	0.99276	0.99235						921.127	8.19916	541.667	7.27919	541.667	67.7754	541.667	66.4855
11822.4	0.98681	0.9897	0.98117	0.99378	0.9849		11826.3	0.99606	0.99365	1.0009	0.99471	0.99727	0.99549						923.34	14.4082	542.857	7.56611	542.857	61.1284	542.857	81.6115
11824.4	0.9896	0.99334	0.9846	0.99563	0.98742		11828.4	0.99974	0.99792	1.00547	0.99794	1.00165	0.99986						925.553	8.57313	544.048	7.30319	544.048	36.3237	544.048	85.9366
11826.3	0.99232	0.99644	0.98864	0.99896	0.99142		11830.3	1.00418	1.00154	1.00958	1.00124	1.00663	1.00388						927.767	8.01712	545.238	10.0601	545.238	20.6378	545.238	75.2949
11828.3	0.99586	1.0012	0.99273	1.00254	0.99598		11832.4	1.00576	1.00379	1.01099	1.00355	1.00952	1.00659						929.98	12.1481	546.429	11.1092	546.429	16.9373	546.429	83.3888
11830.3	0.99958	1.00501	0.9972	1.00568	0.99963		11834.4	1.0069	1.00521	1.01145	1.0042	1.01163	1.00783						932.193	13.0298	547.619	12.2937	547.619	16.6388	547.619	95.9175
11832.4	1.00182	1.00741	0.99997	1.00757	1.00208		11836.3	1.00765	1.00601	1.01181	1.00447	1.01367	1.00898						934.406	3.78169	548.81	13.2877	548.81	32.8009	548.81	97.1127
11834.3	1.00308	1.00838	1.00185	1.00875	1.00329		11838.3	1.00798	1.00623	1.01167	1.00463	1.01389	1.00912						936.62	2.76866	550	10.9403	550	63.997	550	100.77
11835.9	1.0037	1.00927	1.00293	1.00923	1.00464		11840.4	1.00786	1.0064	1.01146	1.00441	1.01308	1.00861						938.833	13.7241	551.19	11.722	551.19	70.6669	551.19	104.633
11838.2	1.0035	1.0099	1.00382	1.00916	1.00529		11842.3	1.00696	1.00515	1.01008	1.00307	1.01195	1.00738						941.046	15.0607	552.381	17.3683	552.381	58.3211	552.381	106.872
11840.4	1.00327	1.00974	1.00375	1.00838	1.00564		11844.4	1.00447	1.00366	1.00768	1.00081	1.00967	1.00511						943.26	17.2754	553.571	17.8984	553.571	48.6506	553.571	93.1939
11842.3	1.00203	1.00843	1.00327	1.00771	1.00494		11846.4	1.00192	1.00143	1.00504	0.99846	1.00663	1.00243						945.473	8.22522	554.762	14.2618	554.762	40.5734	554.762	108.396
11844.4	1.00003	1.00685	1.00223	1.00566	1.00429		11848.4	0.99817	0.99903	1.00243	0.9958	1.0043	0.99999						947.686	-0.89592	555.952	14.255	555.952	38.9961	555.952	129.637
11846.4	0.9976	1.00418	0.9997	1.00313	1.00303		11850.3	0.99543	0.99529	0.99936	0.99397	1.00122	0.99753						949.899	2.04931	557.143	17.8749	557.143	26.3568	557.143	125.376
11848.3	0.99474	1.00087	0.99638	0.99976	1.00092		11852.3	0.99203	0.99249	0.99628	0.99119	0.99825	0.99463						952.113	4.45094	558.333	18.1799	558.333	28.4706	558.333	131.104
11850.4	0.99174	0.99861	0.99304	0.99652	0.999		11854.4	0.98861	0.98924	0.99321	0.98734	0.99507	0.9911						954.326	7.30834	559.524	18.9979	559.524	40.1325	559.524	131.846
11852.4	0.9883	0.99667	0.98981	0.99354	0.99738		11856.3	0.98471	0.98654	0.9895	0.98446	0.992	0.9881						956.539	11.3112	560.714	20.3349	560.714	61.3909	560.714	138.339
11854.4	0.9855	0.994	0.98695	0.99115	0.99567		11858.4	0.98233	0.98362	0.98671	0.98182	0.98831	0.98501						958.753	10.3792	561.905	23.2255	561.905	65.066	561.905	142.802
11856.4	0.98282	0.991	0.98417	0.98853	0.99387		11860.4	0.97912	0.98137	0.98459	0.97889	0.98585	0.9823						960.966	7.02005	563.095	18.3977	563.095	47.1776	563.095	136.839
11858.4	0.9801	0.98783	0.98111	0.98576	0.99188		11862.4	0.97778	0.98043	0.9833	0.97775	0.98529	0.98146						963.179	11.8032	564.286	20.5659	564.286	35.5039	564.286	126.262
11860.4	0.97807	0.98421	0.97854	0.98273	0.99113		11864.4	0.97819	0.9824	0.98382	0.97876	0.98782	0.98212						965.392	16.6438	565.476	22.2705	565.476	43.8919	565.476	132.657
11862.4	0.97736	0.98354	0.97781	0.98145	0.99091		11864.4	0.98116	0.98242	0.98563	0.98087	0.98784	0.98428						967.606	20.5193	566.667	26.4128	566.667	70.1619	566.667	129.888
11864.4	0.97794	0.98357	0.97781	0.9814	0.99257		11867.3	0.98282	0.98372	0.98674	0.98259	0.9897	0.98609						969.819	18.5705	567.857	23.0369	567.857	42.7129	567.857	148.139
11864.4	0.98062	0.9845	0.98019	0.98378	0.99343		11870.3	0.98517	0.98512	0.98824	0.98473	0.99156	0.98805						972.032	20.7988	569.048	19.4504	569.048	42.2133	569.048	143.402
11867.3	0.98246	0.98771	0.98142	0.98505	0.99648		11873.4	0.98717	0.98772	0.98993	0.98619	0.99369	0.98985						974.245	23.6381	570.238	22.01	570.238	57.242	570.238	127.463
11870	0.98482	0.98922	0.98365	0.98759	0.99831		11876.4	0.98895	0.98968	0.99135	0.98839	0.99567	0.99197						976.459	14.2856	571.429	20.1475	571.429	32.1198	571.429	111.229
11873.4	0.98634	0.99029	0.98685	0.98932	1.00026		11879.4	0.99212	0.9921	0.99394	0.9914	0.99762	0.99445						978.672	10.226	572.619	24.9392	572.619	59.7554	572.619	134.121
11876.4	0.9891	0.99168	0.9901	0.99086	1.0024		11882.4	0.99461	0.99373	0.99619	0.99384	0.99921	0.9965						980.885	0.56549	573.81	21.5487	573.81	32.2641	573.81	109.692
11879.4	0.99101	0.99332	0.99344	0.99224	1.0041		11885.4	0.99593	0.99531	0.99818	0.99573	1.00068	0.99816						983.099	10.8578	575	24.6713	575	45.2225	575	92.5825
11882.4	0.99296	0.99554	0.99636	0.99436	1.00562		11888.4	0.99828	0.99716	0.9996	0.99778	1.00283	1.00025						985.312	14.3879	576.19	22.7193	576.19	74.2139	576.19	113.831
11885.4	0.99481	0.99754	0.99965	0.99614	1.00721		11891.4	0.9989	0.99812	1.00038	0.99875	1.00288	1.00077						987.525	17.4022	577.381	25.3052	577.381	44.6048	577.381	108.156
11888.4	0.99664	0.9999	1.00245	0.99757	1.00889		11894.4	0.99862	0.99836	1.00034	0.99998	1.00272	1.00133						989.738	7.55566	578.571	22.6278	578.571	59.6588	578.571	102.612
11891.4	0.99841	1.00103	1.00428	0.99847	1.00939		11897.5	0.99755	0.99863	0.99993	1.00095	1.00252	1.00171						991.952	6.06803	579.762	28.0787	579.762	45.2311	579.762	108.922
11894.4	0.99943	1.00118	1.00541	0.99939	1.00871		11900.5	0.99752	0.99898	0.99999	1.00128	1.00221	1.00173						994.165	12.2125	580.952	20.3601	580.952	57.3817	580.952	91.3536
11897.4	0.99991	1.0009	1.00598	0.99886	1.00834		11903.5	0.99753	1.00028	1.00038	1.00228	1.00232	1.00229						996.378	12.768	582.143	24.3175	582.143	56.5763	582.143	85.2955
11900.4	1.00095	1.00057	1.00718	0.99851	1.00799		11906.4	0.9976	1.0014	1.00027	1.00303	1.00188	1.00246						998.592	21.0073	583.333	24.3153	583.333	25.2062	583.333	66.9624
11903.4	1.00247	1.00079	1.00804	0.99836	1.00784		11909.4	0.99844	1.0025	1.00054	1.0037	1.00223	1.00298						1000.8	14.0409	584.524	21.1563	584.524	3.7468	584.524	74.3669
11906.5	1.00402	1.00172	1.00861	0.99866	1.00818		11912.4	0.99918	1.00321	0.99974	1.00388	1.00251	1.00321						1003.02	9.49428	585.714	24.1996	585.714	27.8872	585.714	78.2567
11909.4	1.0048	1.00198	1.00821	0.9994	1.00858		11915.5	1.00001	1.00422	0.99936	1.00466	1.00276	1.00372						1005.23	12.689	586.905	26.789	586.905	92.1599	586.905	97.1613
11912.5	1.00581	1.00203	1.00763	0.99924	1.00845		11918.4	1.00131	1.00602	0.99876	1.00566	1.00297	1.00434						1007.44	11.2302	588.095	26.0321	588.095	79.1852	588.095	82.7625
11915.4	1.00689	1.00185	1.00764	0.99879	1.00843		11921.5	1.00199	1.00642	0.99843	1.00657	1.00281	1.00473						1009.66	12.1768	589.286	22.0386	589.286	36.4629	589.286	70.2952
11918.4	1.00874	1.00237	1.00781	0.99904	1.0088		11924.5	1.00278	1.00685	0.99775	1.00726	1.00287	1.0051						1011.87	12.7824	590.476	19.2728	590.476	69.2206	590.476	66.8394
11921.4	1.00954	1.00284	1.00725	0.99902	1.00808		11927.5	1.00389	1.00829	0.99771	1.00637	1.00285	1.00465						1014.08	10.0642	591.667	18.5558	591.667	40.2722	591.667	70.8953
11924.4	1.00907	1.00208	1.00648	0.99851	1.00744		11930.5	1.00523	1.00932	0.99764	1.0063	1.0024	1.00439						1016.3	13.6354	592.857	17.4263	592.857	58.2561	592.857	74.0996
11927	1.00965	1.00236	1.00575	0.99768	1.00712		11933.4	1.00584	1.00983	0.99725	1.00646	1.00214	1.00436						1018.51	14.6473	594.048	15.4237	594.048	35.4808	594.048	53.1809
11930.4	1.00984	1.00284	1.00517	0.99713	1.00662		11936.4	1.00627	1.00987	0.99713	1.00595	1.00175	1.00389						1020.72	11.0883	595.238	16.8575	595.238	69.5938	595.238	64.0863
11933.4	1.00979	1.00278	1.00506	0.99752	1.00635		11939.4	1.00742	1.00942	0.99706	1.00637	1.00174	1.0041						1022.94	8.83682	596.429	15.3581	596.429	89.5179	596.429	53.1113
11936.4	1.00883	1.00232	1.0051	0.99757	1.00599		11942.5	1.00727	1.00912	0.99674	1.00679	1.00115	1.00403						1025.15	13.1597	597.619	13.0711	597.619	39.5567	597.619	54.4502
11939.4	1.00854	1.00128	1.00451	0.99872	1.00528		11945.5	1.0067	1.00869	0.99711	1.00748	1.00021	1.00392						1027.36	16.2642	598.81	19.4942	598.81	73.7211	598.81	29.5473
11942.5	1.0089	1.00081	1.00457	0.99961	1.00428		11948.5	1.00646	1.00859	0.99692	1.00718	0.99983	1.00357						1029.58	12.05	600	18.67	600	44.2353	600	42.3945
11945.4	1.00861	1.00054	1.00519	1.00053	1.00402		11951.5	1.00585	1.00801	0.99721	1.00706	0.9993	1.00327						1031.79	5.17726	601.19	20.3009	601.19	52.0387	601.19	37.619
11948.4	1.00775	1.00011	1.00514	1.00137	1.00316		11954.5	1.00602	1.00793	0.99664	1.00728	0.99909	1.00326						1034	7.25569	602.381	16.961	602.381	29.6778	602.381	64.5989
11951.5	1.00729	0.99965	1.00437	1.00158	1.00262		11957.5	1.00553	1.00721	0.9967	1.00726	0.99888	1.00316						1036.22	12.2105	603.571	20.1829	603.571	62.9386	603.571	40.7762
11954.5	1.00704	0.99923	1.00435	1.00268	1.00272		11960.5	1.00567	1.0068	0.99647	1.00775	0.99883	1.00339						1038.43	12.7288	604.762	19.6605	604.762	85.9113	604.762	47.3574
11957.4	1.00736	0.99928	1.00478	1.00379	1.00311		11963.5	1.00579	1.00592	0.99671	1.00759	0.99875	1.00327						1040.64	13.4417	605.952	24.0509	605.952	15.9283	605.952	45.2666
11960.4	1.00683	0.99881	1.00556	1.00461	1.00278		11966.5	1.00542	1.00521	0.99799	1.00759	0.99882	1.00329						1042.86	10.4371	607.143	20.6616	607.143	97.3456	607.143	48.9477
11963.4	1.00632	0.99859	1.0055	1.00546	1.00258		11969.4	1.00591	1.00439	0.9985	1.00707	0.99874	1.00301						1045.07	12.5878	608.333	16.4114	608.333	78.7061	608.333	45.5849
11966.5	1.00605	0.9983	1.00522	1.00627	1.002		11972.5	1.00557	1.00407	0.99985	1.00682	0.99827	1.00264						1047.28	2.96789	609.524	17.8474	609.524	55.2439	609.524	53.4498
11969.4	1.00597	0.9976	1.00444	1.00671	1.0023		11975.5	1.00532	1.00327	1.0006	1.00601	0.9978	1.00199						1049.5	10.9064	610.714	25.0307	610.714	71.311	610.714	72.5198
11972.4	1.00571	0.99755	1.00445	1.0062	1.00215		11978.4	1.00501	1.00339	1.0012	1.00525	0.99795	1.00167						1051.71	9.36759	611.905	21.2353	611.905	41.7496	611.905	47.0975
11975.4	1.00441	0.99774	1.00432	1.00549	1.00179		11981.5	1.00478	1.00343	1.00255	1.00511	0.99797	1.00161						1053.92	0.99392	613.095	22.3088	613.095	68.8619	613.095	44.4201
11978.3	1.00424	0.99818	1.00331	1.00518	1.00159		11984.5	1.00498	1.00372	1.00351	1.00471	0.99823	1.00154						1056.14	10.6939	614.286	19.5124	614.286	35.9477	614.286	40.2652
11981.5	1.00434	0.99846	1.00336	1.00519	1.0016		11987.5	1.00475	1.00417	1.00567	1.00457	0.99793	1.00133						1058.35	10.0694	615.476	28.3208	615.476	38.4694	615.476	54.7553
11984.4	1.00389	0.99955	1.00339	1.00505	1.00163		11990.5	1.00463	1.00425	1.00654	1.00429	0.99768	1.00106						1060.56	5.49623	616.667	25.8328	616.667	53.0643	616.667	42.5727
11987.5	1.00379	1.00071	1.00358	1.00506	1.00145		11993.5	1.0041	1.00392	1.00771	1.00398	0.99695	1.00055						1062.78	8.34187	617.857	26.1359	617.857	50.1257	617.857	51.3227
11990.4	1.00377	1.00134	1.00358	1.00516	1.00126		11996.5	1.00453	1.00443	1.00856	1.00392	0.9972	1.00064						1064.99	9.78344	619.048	24.0585	619.048	66.5322	619.048	56.381
11993.5	1.00317	1.00224	1.00313	1.00524	1.00221		11999.5	1.00472	1.00454	1.00868	1.00415	0.99662	1.00047						1067.2	12.907	620.238	26.2454	620.238	48.7264	620.238	56.3415
11996.5	1.00348	1.00285	1.00258	1.00589	1.00202		12002.5	1.00448	1.00471	1.00908	1.00482	0.99684	1.00092						1069.42	11.4216	621.429	28.9498	621.429	59.012	621.429	50.0883
11999.4	1.00342	1.00394	1.00248	1.00611	1.00246		12005.5	1.00366	1.00497	1.0088	1.0039	0.99667	1.00037						1071.63	5.54648	622.619	35.051	622.619	64.2271	622.619	52.5985
12002.5	1.00377	1.00587	1.0029	1.00537	1.00188		12008.5	1.00435	1.00515	1.00897	1.00395	0.99724	1.00068						1073.84	11.8304	623.81	27.7502	623.81	51.6003	623.81	57.7455
12005.4	1.00413	1.00728	1.00309	1.00535	1.00117		12011.5	1.0046	1.00514	1.00893	1.00436	0.99845	1.00147						1076.06	11.9673	625	31.2976	625	38.7814	625	47.398
12008.5	1.00457	1.00804	1.00315	1.00593	1.00115		12014.5	1.00459	1.00433	1.00928	1.00438	0.9996	1.00206						1078.27	6.93072	626.19	28.4079	626.19	44.923	626.19	34.733
12011.4	1.00529	1.00901	1.00362	1.00567	1.00102		12017.5	1.00442	1.00404	1.00884	1.00474	1.00003	1.00246						1080.48	6.16778	627.381	26.096	627.381	5.01588	627.381	51.8659
12014.5	1.00581	1.00943	1.0037	1.00583	1.00132		12020.5	1.00417	1.00342	1.00843	1.00406	1.00082	1.00246						1082.7	3.3101	628.571	30.1975	628.571	46.6371	628.571	55.6485
12017.4	1.00544	1.00898	1.00386	1.00596	1.00088		12023.5	1.00436	1.00346	1.0089	1.00402	1.00208	1.00307						1084.91	6.66476	629.762	25.5191	629.762	57.023	629.762	55.7432
12020.4	1.0051	1.00848	1.00395	1.00497	0.99999		12026.5	1.00382	1.00302	1.00885	1.00363	1.00391	1.00376						1087.12	12.7212	630.952	23.1288	630.952	78.1937	630.952	60.7857
12023.4	1.0044	1.00827	1.00359	1.00494	0.99977		12029.4	1.00263	1.00176	1.00791	1.00305	1.00409	1.00357						1089.34	13.7627	632.143	26.5548	632.143	62.596	632.143	62.9643
12026.4	1.00422	1.00791	1.00324	1.00443	0.99765		12032.5	1.00211	1.00152	1.00683	1.00238	1.00544	1.00388						1091.55	11.5296	633.333	33.1564	633.333	73.4029	633.333	55.715
12029.5	1.00341	1.00761	1.00249	1.00261	0.99723		12035.5	1.00147	1.00043	1.00527	1.00149	1.00537	1.00342						1093.76	8.52002	634.524	32.4089	634.524	57.7035	634.524	55.7499
12032.4	1.0025	1.00703	1.00165	1.00183	0.9977		12038.5	1.00154	0.9995	1.0047	1.00158	1.00602	1.00377						1095.98	9.90061	635.714	32.5036	635.714	47.2962	635.714	25.396
12035.5	1.00161	1.00561	1.00069	1.00141	0.99809		12041.5	1.0007	0.99926	1.00418	1.00117	1.00665	1.00386						1098.19	1.01624	636.905	28.024	636.905	70.5661	636.905	32.8521
12038.5	1.00072	1.00446	1.0001	1.0012	0.99896		12044.5	1.00005	0.99855	1.00382	1.00094	1.00637	1.0036						1100.4	0.39042	638.095	31.3502	638.095	36.6118	638.095	43.8612
12041.4	1.00003	1.00385	0.99977	1.00069	0.99994		12047.5	1.00028	0.99892	1.00308	1.00043	1.0062	1.00326						1102.62	12.512	639.286	31.3702	639.286	22.6102	639.286	59.1927
12044.4	0.99904	1.00282	0.99905	1.0007	0.99992		12050.5	0.99954	0.99816	1.00282	0.99976	1.00686	1.00323						1104.83	12.6322	640.476	36.6209	640.476	31.559	640.476	43.4136
12047.4	0.99834	1.00194	0.99801	1.00031	1.00066		12053.5	0.99912	0.99746	1.00235	1.00003	1.0066	1.00326						1107.04	11.175	641.667	36.3237	641.667	44.8752	641.667	56.233
12050.2	0.9984	1.00177	0.99773	0.99992	1.00152		12056.5	0.99903	0.99718	1.00163	0.99983	1.00636	1.00302						1109.26	0.63054	642.857	36.4469	642.857	33.7438	642.857	55.4265
12053.4	0.99851	1.00144	0.99711	1.00035	1.00294		12059.5	0.9991	0.99733	1.00101	0.99935	1.00528	1.00225						1111.47	8.3202	644.048	34.1241	644.048	39.3147	644.048	48.3825
12056.5	0.99873	1.00159	0.99697	0.99961	1.00355		12062.5	0.99881	0.9972	1.00114	0.99916	1.0056	1.00231						1113.68	5.6844	645.238	39.2494	645.238	42.9181	645.238	52.7161
12059.5	0.99903	1.00141	0.99683	0.99952	1.00515		12065.5	0.99875	0.9968	1.00133	0.99919	1.00509	1.00209						1115.9	14.0819	646.429	39.2692	646.429	31.0434	646.429	44.8633
12062.4	0.99824	1.00114	0.99738	1.00041	1.00586		12068.5	0.99859	0.99715	1.00195	0.99927	1.00565	1.0024						1118.11	8.97149	647.619	43.0337	647.619	59.6979	647.619	55.609
12065.5	0.99805	1.00094	0.99768	0.99994	1.00554		12071.5	0.99822	0.99678	1.00123	0.99869	1.00604	1.00229						1120.32	9.63772	648.81	39.0447	648.81	29.4411	648.81	54.5475
12068.5	0.99815	1.00099	0.99845	1.00061	1.00548		12074.5	0.99824	0.99551	1.0005	0.9977	1.00498	1.00127						1122.54	10.6434	650	43.3743	650	28.6815	650	53.3575
12071.4	0.99769	1.0006	0.99855	0.99977	1.00526		12077.5	0.99835	0.99538	1.00056	0.99707	1.00472	1.00083						1124.75	9.65081	651.19	46.4256	651.19	11.4221	651.19	37.7828
12074.5	0.99691	1.00045	0.99907	0.99907	1.00435		12080.5	0.99792	0.99497	1.00076	0.99698	1.00461	1.00072						1126.96	8.65933	652.381	48.6299	652.381	43.1196	652.381	62.7166
12077.5	0.99629	1.00047	0.99996	0.999	1.00517		12083.5	0.99798	0.99505	1.00057	0.99675	1.00406	1.00033						1129.17	6.06599	653.571	50.2942	653.571	13.1926	653.571	58.3894
12080.4	0.99577	1.00068	1.00105	0.9985	1.00483		12086.5	0.99786	0.99453	0.99923	0.99575	1.00371	0.99966						1131.39	6.9088	654.762	56.3193	654.762	35.2022	654.762	57.1392
12083.5	0.99522	1.00018	1.00153	0.99869	1.00483		12089.5	0.99737	0.99406	0.99939	0.99554	1.00403	0.99971						1133.6	5.27177	655.952	61.4197	655.952	26.9401	655.952	46.3211
12086.5	0.99379	0.99973	1.00271	0.99811	1.00431		12092.5	0.99642	0.99357	0.99864	0.99565	1.00384	0.99967						1135.81	7.16039	657.143	62.1638	657.143	31.012	657.143	54.6984
12089.5	0.99361	0.99938	1.00281	0.9979	1.00366		12095.5	0.99645	0.99415	0.99883	0.99565	1.00333	0.99943						1138.03	14.6584	658.333	66.3827	658.333	18.3349	658.333	50.2203
12092.5	0.99217	0.99893	1.00337	0.99703	1.003		12098.5	0.99626	0.99533	0.99875	0.9949	1.00313	0.99894						1140.24	14.6589	659.524	72.3452	659.524	5.09427	659.524	68.4202
12095.5	0.99272	0.99892	1.00431	0.99645	1.00276		12101.5	0.99729	0.99664	0.9983	0.99473	1.00264	0.99861						1142.45	11.7499	660.714	78.9049	660.714	43.5743	660.714	57.0416
12098.5	0.99291	0.99863	1.00563	0.99636	1.00296		12104.5	0.99803	0.99806	0.99864	0.99462	1.00214	0.99831						1144.67	6.78314	661.905	88.7267	661.905	50.0298	661.905	67.3554
12101.5	0.99283	0.99865	1.00681	0.99615	1.00283		12107.5	0.99856	1.00003	0.99906	0.99473	1.00267	0.99862						1146.88	5.7017	663.095	97.389	663.095	51.3584	663.095	63.8473
12104.3	0.99356	0.99913	1.00736	0.99643	1.0023		12110.5	0.99951	1.00094	0.99868	0.99465	1.00217	0.99835						1149.09	18.2235	664.286	102.516	664.286	57.2232	664.286	64.8877
12107.4	0.9951	0.99933	1.00739	0.99647	1.00244		12113.5	1.00037	1.00186	0.99837	0.99503	1.00214	0.99852						1151.31	10.2535	665.476	111.507	665.476	60.6063	665.476	51.7603
12110.5	0.9964	0.99901	1.00733	0.9958	1.00163		12116.5	1.00098	1.00251	0.99841	0.99653	1.00221	0.99933						1153.52	13.1037	666.667	114.912	666.667	20.7696	666.667	53.2381
12113.5	0.99757	0.99913	1.00693	0.99598	1.00156		12119.5	1.0019	1.00405	0.99878	0.99818	1.00177	0.99995						1155.73	8.35256	667.857	108.232	667.857	43.8589	667.857	62.0636
12116.5	0.99862	0.99928	1.00679	0.99602	1.00094		12122.5	1.00293	1.00423	0.99801	0.99835	1.00082	0.99956						1157.95	6.34243	669.048	101.362	669.048	70.8821	669.048	61.578
12119.5	1.00028	0.99945	1.00617	0.99545	1.0006		12125.5	1.00437	1.00458	0.99791	0.99911	1.00094	1.00003						1160.16	8.43543	670.238	97.093	670.238	72.9213	670.238	68.2805
12122.4	1.00046	0.99932	1.00645	0.99495	1.00028		12128.5	1.00488	1.00507	0.99699	0.99949	1.00122	1.00033						1162.37	10.4934	671.429	96.8564	671.429	55.9912	671.429	62.4316
12125.5	1.00195	0.99939	1.00636	0.99531	1.00004		12131.5	1.00524	1.0048	0.99668	1.00014	1.00089	1.00051						1164.59	6.33423	672.619	86.6189	672.619	50.5007	672.619	67.3534
12128.5	1.00227	0.99913	1.00592	0.99566	0.99979		12134.5	1.00474	1.004	0.99636	1.00034	1.00089	1.00061						1166.8	3.83415	673.81	69.3457	673.81	46.6144	673.81	59.1404
12131.4	1.0033	0.99906	1.00471	0.99619	0.99959		12137.5	1.00431	1.00386	0.99606	1.00131	1.00072	1.00102						1169.01	7.60483	675	69.8	675	42.106	675	59.8042
12134.5	1.00353	0.99895	1.00334	0.99641	0.99951		12140.5	1.004	1.00372	0.9955	1.00225	0.99977	1.00104						1171.23	5.42417	676.19	67.4359	676.19	25.609	676.19	66.1026
12137.5	1.00357	0.99867	1.00259	0.99734	0.99926		12143.5	1.00345	1.00342	0.9952	1.0031	1.00002	1.00159						1173.44	5.18589	677.381	64.5584	677.381	75.8119	677.381	65.9508
12140.5	1.0033	0.99804	1.00175	0.9985	0.99892		12146.5	1.00259	1.00332	0.99491	1.00321	0.99991	1.00159						1175.65	9.47409	678.571	64.7787	678.571	44.5526	678.571	84.9484
12143.5	1.00306	0.99768	1.00098	1.00003	0.9989		12149.5	1.00257	1.00338	0.99508	1.00291	0.99961	1.00129						1177.87	5.48333	679.762	56.9561	679.762	55.0621	679.762	67.1462
12146.5	1.00273	0.99742	1.00058	1.00021	0.99867		12152.5	1.00237	1.00307	0.99484	1.00227	0.99996	1.00112						1180.08	10.2817	680.952	54.7956	680.952	80.8351	680.952	62.8603
12149.5	1.00266	0.99692	0.99978	1.00059	0.99822		12155.5	1.00227	1.0033	0.99504	1.00249	1.00009	1.00131						1182.29	8.43062	682.143	56.1133	682.143	67.3555	682.143	73.5589
12152.5	1.00235	0.99669	0.99975	1.00226	0.99766		12158.5	1.0019	1.00365	0.99572	1.00232	1.00001	1.00118						1184.51	15.299	683.333	55.524	683.333	47.2149	683.333	62.3567
12155.5	1.00226	0.99615	0.99906	1.00324	0.99782		12161.5	1.00188	1.00322	0.99544	1.00223	0.99987	1.00105						1186.72	14.0569	684.524	54.2473	684.524	91.646	684.524	71.4877
12158.5	1.00196	0.99568	0.99891	1.00402	0.99794		12164.5	1.0018	1.00261	0.99598	1.00227	1.00023	1.00126						1188.93	-0.65157	685.714	53.4295	685.714	70.3968	685.714	80.8173
12161.5	1.00168	0.99561	0.99809	1.00449	0.99741		12169.6	1.00036	1.00172	0.99579	1.00158	0.99843	1.00003						1191.15	8.29803	686.905	52.5528	686.905	92.1627	686.905	70.7317
12164.5	1.00119	0.99595	0.99815	1.00547	0.9967		12174.6	0.99986	1.0006	0.99564	1.0005	0.99749	0.99902						1193.36	9.16906	688.095	50.8082	688.095	96.002	688.095	77.7871
12169.5	1.00038	0.99554	0.99755	1.00482	0.99486		12179.6	0.99944	0.99907	0.99621	1.0001	0.99702	0.99859						1195.57	5.04308	689.286	49.3948	689.286	33.289	689.286	68.0679
12174.6	0.99963	0.99574	0.99665	1.00315	0.99321		12184.6	0.99882	0.99888	0.99652	0.99938	0.99632	0.99787						1197.79	10.4746	690.476	49.4254	690.476	33.2293	690.476	69.2284
12179.5	0.99868	0.99635	0.99616	1.00176	0.9922		12189.6	0.99924	0.99765	0.99662	0.99894	0.99513	0.99707						1200	8.17543	691.667	55.1285	691.667	107.795	691.667	102.714
12184.6	0.99837	0.99743	0.99601	1.00071	0.99132		12194.6	0.99864	0.99681	0.99732	0.99819	0.99495	0.99659								692.857	52.8403	692.857	70.4026	692.857	90.0959
12189.6	0.99812	0.9983	0.99558	1.00005	0.9908		12199.7	0.99809	0.9965	0.99907	0.99815	0.99487	0.99654								694.048	50.2805	694.048	62.7553	694.048	95.4548
12194.6	0.99818	0.99918	0.99574	1.00025	0.99105		12204.7	0.9977	0.9968	0.99966	0.99787	0.99431	0.99614								695.238	46.9303	695.238	42.7371	695.238	92.9162
12199.6	0.99825	0.99965	0.99535	0.99985	0.99191		12209.6	0.99793	0.99737	1.00005	0.99809	0.99452	0.99635								696.429	50.3252	696.429	77.919	696.429	80.8785
12204.6	0.99863	1.00097	0.99541	1.00047	0.99124		12214.6	0.99832	0.99772	1.00157	0.99804	0.99445	0.99627								697.619	51.1846	697.619	51.2274	697.619	80.9301
12209.7	0.99929	1.00245	0.99524	1.00026	0.99116		12219.7	0.99868	0.9983	1.00227	0.99825	0.99445	0.99636								698.81	52.5299	698.81	80.9854	698.81	90.0518
12214.6	1.00009	1.00312	0.996	1.00038	0.99198		12224.6	0.99957	0.99881	1.00277	0.99899	0.99548	0.99728								700	52.0886	700	96.8562	700	91.381
12219.6	1.00029	1.00367	0.99627	1.00012	0.99204		12229.5	1.00016	0.99939	1.00374	0.99917	0.99605	0.99763								701.19	51.3767	701.19	48.1252	701.19	99.695
12224.7	1.00066	1.00458	0.99615	1.00088	0.99311		12234.6	0.99998	1.0001	1.00424	0.99874	0.99642	0.99759								702.381	50.1275	702.381	52.0315	702.381	78.2519
12229.6	1.00115	1.00472	0.99648	1.00222	0.99482		12239.7	1.00057	1.00022	1.00469	0.9987	0.99615	0.99745								703.571	45.0288	703.571	55.4644	703.571	104.484
12234.7	1.00157	1.0047	0.99685	1.00367	0.99527		12244.7	1.00018	1.00076	1.00533	0.99819	0.99662	0.9974								704.762	51.6386	704.762	9.86725	704.762	96.2071
12239.7	1.00129	1.00464	0.9972	1.00373	0.99514		12249.7	1.00035	1.00141	1.00469	0.99813	0.99586	0.997								705.952	52.8212	705.952	54.0245	705.952	97.627
12244.6	1.00132	1.00411	0.99736	1.00429	0.99461		12254.7	1.00018	1.00133	1.00426	0.99769	0.9958	0.99672								707.143	60.4984	707.143	37.8728	707.143	105.326
12249.7	1.00075	1.00374	0.99729	1.00368	0.99402		12259.6	1.00014	1.0011	1.00423	0.99749	0.99638	0.99691								708.333	54.7524	708.333	62.4604	708.333	141.275
12254.6	1.00099	1.00423	0.99716	1.00329	0.99353		12264.7	0.99941	1.00027	1.0042	0.99654	0.99563	0.99606								709.524	54.519	709.524	41.6184	709.524	129.209
12259.6	1.00091	1.00367	0.99705	1.003	0.9936		12269.6	0.99855	0.99959	1.00364	0.99601	0.99549	0.99572								710.714	59.7077	710.714	47.014	710.714	116.954
12264.6	0.9999	1.00324	0.99771	1.00307	0.99328		12274.7	0.99762	0.99922	1.00325	0.99518	0.99475	0.99493								711.905	58.0289	711.905	104.815	711.905	144.814
12269.6	0.99966	1.00311	0.99714	1.00276	0.99246		12279.7	0.99749	0.9989	1.00305	0.99466	0.99402	0.99432								713.095	49.9728	713.095	63.3707	713.095	148.356
12274.7	0.9992	1.00269	0.99651	1.00223	0.99215		12284.6	0.9965	0.99849	1.00212	0.99456	0.99355	0.99403								714.286	57.0315	714.286	63.7148	714.286	174.829
12279.7	0.99888	1.00233	0.99628	1.00189	0.99219		12289.7	0.99597	0.99762	1.00131	0.99415	0.99345	0.99376								715.476	60.1164	715.476	78.8253	715.476	146.715
12284.7	0.99817	1.00218	0.99611	1.00106	0.99244		12294.7	0.99521	0.99698	1.00084	0.99364	0.99376	0.99364								716.667	55.7736	716.667	23.7799	716.667	164.374
12289.7	0.99773	1.00183	0.99515	0.99987	0.99306		12299.7	0.99529	0.99675	1.00051	0.99349	0.99447	0.99394								717.857	59.1406	717.857	11.2634	717.857	160.874
12294.7	0.99719	1.00126	0.9945	0.99961	0.99427		12304.7	0.99559	0.99591	1.00046	0.99325	0.99583	0.99446								719.048	55.4784	719.048	51.4873	719.048	174.895
12299.7	0.99741	1.00143	0.99436	0.99975	0.99586		12309.7	0.99545	0.99578	1.00028	0.99322	0.99699	0.99504								720.238	56.4217	720.238	52.7824	720.238	184.28
12304.7	0.99695	1.00088	0.99423	0.99943	0.99745		12314.7	0.99515	0.99583	1.00049	0.99325	0.99791	0.99548								721.429	65.8235	721.429	16.0173	721.429	184.296
12309.7	0.99638	1.0006	0.99446	0.99955	0.99847		12319.7	0.99501	0.99555	1.00063	0.99281	0.99948	0.99603								722.619	63.8588	722.619	51.9582	722.619	179.394
12314.7	0.996	1.00084	0.99507	0.99931	1.00026		12324.6	0.99515	0.99583	1.00147	0.99265	1.00015	0.99628								723.81	60.5653	723.81	53.6149	723.81	186.729
12319.6	0.99614	1.00059	0.9943	0.99954	1.00205		12329.7	0.99519	0.99562	1.00069	0.9933	1.00192	0.99747								725	64.4075	725	33.8999	725	192.32
12324.7	0.99552	1.00015	0.99439	0.99964	1.00285		12334.7	0.99528	0.9957	1.00091	0.9924	1.00385	0.99797								726.19	66.5673	726.19	57.9213	726.19	212.595
12329.6	0.99558	1.00044	0.99497	0.9996	1.00356		12339.8	0.99608	0.99552	1.00087	0.99148	1.00581	0.99848								727.381	72.6923	727.381	38.125	727.381	209.111
12334.7	0.99605	1.00035	0.99597	0.99942	1.0043		12344.7	0.99675	0.9959	1.00062	0.99058	1.00774	0.99898								728.571	69.2638	728.571	89.9506	728.571	201.936
12339.7	0.99633	1.00045	0.99709	1.00003	1.00444		12349.8	0.99667	0.99605	1.00032	0.98966	1.00971	0.99949								729.762	67.7768	729.762	74.5502	729.762	204.3
12344.7	0.99602	1.0003	0.99878	0.99993	1.00499		12354.7	0.99597	0.99593	0.99976	0.98876	1.01163	0.99999								730.952	70.863	730.952	61.3927	730.952	194.545
12349.7	0.99596	0.99984	0.99955	0.99958	1.0051		12359.7	0.99594	0.99601	0.99946	0.98785	1.01357	1.00049								732.143	69.7244	732.143	38.635	732.143	183.698
12354.7	0.99544	0.99937	1.00051	0.99912	1.00493		12364.7	0.99669	0.99675	0.99904	0.98694	1.01552	1.001								733.333	70.3107	733.333	57.0207	733.333	202.958
12359.6	0.99605	0.99998	1.00124	0.99926	1.0045		12364.9	0.99866	0.99735	0.99966	0.98692	1.01556	1.00101								734.524	71.6403	734.524	49.6455	734.524	183.113
12364.7	0.99607	0.99939	1.00192	0.99898	1.00424		12369.5	1.00006	0.99845	0.99913	0.98607	1.01738	1.00148								735.714	72.7729	735.714	90.0526	735.714	173.936
12364.8	0.99741	0.99967	1.00274	0.99979	1.00433		12374.7	1.00038	0.99903	0.99805	0.98513	1.0194	1.002								736.905	72.7231	736.905	53.5174	736.905	165.375
12369.5	0.99878	0.99934	1.0039	0.9991	1.00324		12379.8	1.00111	0.99988	0.99819	0.98422	1.02135	1.00251								738.095	78.6461	738.095	47.4034	738.095	175.113
12374.7	1.00012	0.99872	1.00441	0.99873	1.00361		12384.7	1.00171	1.00038	0.99809	0.98332	1.02328	1.00301								739.286	75.4688	739.286	35.2826	739.286	168.493
12379.7	1.00043	0.99808	1.0051	0.99788	1.0042		12389.7	1.00251	1.0014	0.99821	0.98241	1.02522	1.00351								740.476	73.05	740.476	54.3265	740.476	147.782
12384.6	1.00081	0.99772	1.00522	0.9975	1.00414		12394.7	1.00341	1.0021	0.99823	0.9815	1.02717	1.00402								741.667	75.3818	741.667	41.5385	741.667	125.73
12389.7	1.00198	0.99728	1.00486	0.99696	1.00401		12399.7	1.00436	1.00297	0.9985	0.98059	1.02911	1.00452								742.857	77.0499	742.857	49.0495	742.857	115.304
12394.7	1.00346	0.99755	1.00392	0.99749	1.00366		12404.7	1.00543	1.00398	0.99877	0.97968	1.03106	1.00503								744.048	69.1881	744.048	58.1681	744.048	120.672
12399.7	1.00396	0.99779	1.00389	0.99749	1.00299		12409.8	1.00518	1.0052	0.99878	0.97877	1.03302	1.00554								745.238	67.0002	745.238	38.8792	745.238	107.786
12404.8	1.00522	0.99761	1.00337	0.99783	1.00308		12414.7	1.00521	1.00587	0.99864	0.97787	1.03493	1.00603								746.429	76.8464	746.429	48.1352	746.429	115.729
12409.8	1.00547	0.99699	1.00259	0.99809	1.00271		12419.8	1.00441	1.00662	0.99815	0.97696	1.0369	1.00654								747.619	74.7227	747.619	39.8738	747.619	113.773
12414.7	1.00592	0.99707	1.00255	0.99866	1.00282		12424.8	1.00413	1.00621	0.99794	0.97604	1.03885	1.00705								748.81	69.4685	748.81	59.7471	748.81	114.293
12419.8	1.0061	0.99678	1.00161	0.99933	1.00277		12429.7	1.00474	1.00636	0.99776	0.97515	1.04075	1.00754								750	69.9883	750	71.5546	750	97.6943
12424.7	1.00554	0.99654	1.00178	0.99997	1.00338		12434.8	1.00441	1.00627	0.99764	0.97423	1.04272	1.00805								751.19	71.7261	751.19	67.3285	751.19	105.917
12429.8	1.00505	0.99687	1.00173	1.00138	1.00357		12439.7	1.00397	1.00648	0.99756	0.97333	1.04466	1.00855								752.381	70.6437	752.381	61.3515	752.381	107.513
12434.8	1.00549	0.99715	1.00036	1.00263	1.00318		12444.7	1.00376	1.00585	0.99749	0.97243	1.04659	1.00905								753.571	69.0896	753.571	57.1963	753.571	113.437
12439.8	1.00543	0.99633	1.00035	1.00314	1.00286		12449.8	1.00331	1.00609	0.99692	0.97151	1.04856	1.00956								754.762	68.5029	754.762	75.1295	754.762	112.53
12444.7	1.00504	0.99589	1.00003	1.00357	1.00293		12454.7	1.003	1.00627	0.99663	0.97061	1.05047	1.01006								755.952	67.5002	755.952	86.5934	755.952	84.5633
12449.7	1.00504	0.99567	1.00027	1.00438	1.00248		12459.8	1.0029	1.00679	0.99587	0.96969	1.05244	1.01057								757.143	66.6643	757.143	49.889	757.143	69.8915
12454.7	1.00541	0.99544	0.99996	1.00548	1.00296		12464.7	1.00306	1.00643	0.99526	0.96879	1.05436	1.01107								758.333	68.2092	758.333	58.7589	758.333	71.8148
12459.7	1.00512	0.99503	0.99967	1.00604	1.00268		12469.7	1.00308	1.00592	0.99489	0.96789	1.0563	1.01157								759.524	69.4221	759.524	56.3536	759.524	77.9157
12464.8	1.00546	0.99511	1.00016	1.00668	1.0033		12474.8	1.00305	1.00586	0.99487	0.96697	1.05827	1.01208								760.714	72.4222	760.714	70.6981	760.714	70.4308
12469.8	1.00559	0.99553	0.99951	1.00716	1.00373		12479.8	1.00314	1.00644	0.99466	0.96606	1.06021	1.01259								761.905	73.6427	761.905	78.6767	761.905	63.0105
12474.8	1.00539	0.99533	0.99937	1.00722	1.0042		12484.8	1.00296	1.00604	0.99497	0.96515	1.06216	1.01309								763.095	70.9363	763.095	66.465	763.095	64.2705
12479.6	1.00589	0.9953	0.99923	1.00758	1.00415		12489.8	1.00334	1.00664	0.99571	0.96425	1.06409	1.01359								764.286	69.4152	764.286	66.5676	764.286	75.5185
12484.7	1.0064	0.99497	0.99888	1.00716	1.00397		12494.8	1.00366	1.00663	0.99626	0.96334	1.06603	1.01409								765.476	66.4989	765.476	69.8478	765.476	73.9631
12489.8	1.0062	0.99444	0.99976	1.00758	1.00426		12499.7	1.00344	1.00667	0.99734	0.96244	1.06796	1.0146								766.667	66.1833	766.667	56.0899	766.667	75.225
12494.8	1.00662	0.99519	0.99945	1.00837	1.00495		12504.7	1.00303	1.00683	0.99917	0.96153	1.06991	1.0151								767.857	71.4835	767.857	52.0459	767.857	73.3022
12499.8	1.00678	0.99549	0.99953	1.00878	1.00539		12509.8	1.00306	1.00693	1.00057	0.96061	1.07187	1.01561								769.048	75.2399	769.048	19.4908	769.048	65.2622
12504.8	1.00678	0.9948	0.99971	1.00891	1.00612		12514.8	1.00313	1.0069	1.00195	0.9597	1.07382	1.01611								770.238	72.7261	770.238	14.6716	770.238	64.7629
12509.7	1.00707	0.99474	0.99927	1.00928	1.00618		12519.8	1.00353	1.00701	1.00382	0.9588	1.07575	1.01661								771.429	70.0948	771.429	51.9121	771.429	61.9852
12514.8	1.00689	0.99477	0.99922	1.00897	1.00659		12524.8	1.00347	1.0068	1.00512	0.95789	1.07769	1.01712								772.619	68.1534	772.619	59.5822	772.619	64.8627
12519.7	1.00687	0.99497	0.99915	1.00907	1.00673		12529.8	1.00347	1.00711	1.00547	0.95699	1.07963	1.01762								773.81	69.9916	773.81	77.206	773.81	64.8473
12524.7	1.0064	0.99457	0.99854	1.00869	1.00674																775	66.6455	775	52.7106	775	63.8606
12529.8	1.00627	0.99545	0.99853	1.00897	1.00597																776.19	69.9435	776.19	46.8074	776.19	71.2006
																					777.381	76.1515	777.381	54.4371	777.381	58.8315
																					778.571	81.5428	778.571	61.8562	778.571	53.3625
																					779.762	79.7179	779.762	71.66	779.762	50.6652
																					780.952	80.8255	780.952	58.2886	780.952	48.8469
																					782.143	81.0375	782.143	39.3959	782.143	52.6294
																					783.333	83.8454	783.333	47.2333	783.333	55.6148
																					784.524	84.3238	784.524	60.8376	784.524	52.8552
																					785.714	89.3819	785.714	47.1291	785.714	48.6795
																					786.905	86.9068	786.905	24.0657	786.905	46.7938
																					788.095	87.9552	788.095	30.6381	788.095	52.2501
																					789.286	91.1042	789.286	73.4346	789.286	63.5306
																					790.476	93.9247	790.476	75.4905	790.476	49.706
																					791.667	95.998	791.667	45.5848	791.667	48.4392
																					792.857	100.146	792.857	46.3562	792.857	43.2216
																					794.048	99.8276	794.048	38.106	794.048	42.9924
																					795.238	106.023	795.238	43.3317	795.238	55.0281
																					796.429	114.9	796.429	59.0447	796.429	72.9823
																					797.619	109.038	797.619	51.4503	797.619	69.0417
																					798.81	120.083	798.81	33.0164	798.81	70.6427
																					800	124.633	800	13.9714	800	40.4009
																					801.19	140.525	801.19	36.6633	801.19	42.9125
																					802.381	145.745	802.381	25.5738	802.381	51.8913
																					803.571	148.228	803.571	54.7405	803.571	59.8506
																					804.762	171.728	804.762	59.9582	804.762	59.3828
																					805.952	180.044	805.952	30.4525	805.952	62.4719
																					807.143	193.845	807.143	53.5532	807.143	68.4022
																					808.333	205.876	808.333	7.61625	808.333	76.4264
																					809.524	233.462	809.524	10.523	809.524	67.148
																					810.714	265.654	810.714	36.7119	810.714	60.8178
																					811.905	292.225	811.905	34.1411	811.905	69.5125
																					813.095	333.207	813.095	41.4155	813.095	87.0349
																					814.286	397.474	814.286	36.7082	814.286	101.287
																					815.476	461.858	815.476	13.606	815.476	94.312
																					816.667	520.517	816.667	36.8978	816.667	95.3138
																					817.857	594.53	817.857	20.7843	817.857	88.0043
																					819.048	658.943	819.048	30.7264	819.048	108.967
																					820.238	708.388	820.238	40.9264	820.238	101.563
																					821.429	718.741	821.429	34.0228	821.429	85.3663
																					822.619	684.834	822.619	30.2545	822.619	96.8355
																					823.81	627.005	823.81	3.73114	823.81	94.4161
																					825	551.749	825	45.1079	825	94.4415
																					826.19	473.853	826.19	52.8732	826.19	84.6636
																					827.381	402.342	827.381	44.139	827.381	81.1153
																					828.571	343.125	828.571	71.8328	828.571	68.0216
																					829.762	293.896	829.762	54.6401	829.762	57.836
																					830.952	246.389	830.952	52.1982	830.952	53.4814
																					832.143	215.585	832.143	53.5436	832.143	54.0715
																					833.333	192.525	833.333	57.2749	833.333	48.652
																					834.524	174.828	834.524	52.5123	834.524	51.2928
																					835.714	154.679	835.714	14.6771	835.714	48.1936
																					836.905	139.568	836.905	77.5734	836.905	52.6018
																					838.095	127.371	838.095	79.3895	838.095	15.7083
																					839.286	116.443	839.286	73.8773	839.286	41.409
																					840.476	110.377	840.476	69.7712	840.476	46.3175
																					841.667	110.307	841.667	57.4557	841.667	38.3437
																					842.857	102.867	842.857	63.0711	842.857	58.2519
																					844.048	95.9526	844.048	51.0015	844.048	52.5741
																					845.238	91.0624	845.238	32.1068	845.238	52.9838
																					846.429	84.6467	846.429	72.6382	846.429	51.6707
																					847.619	82.9224	847.619	99.2529	847.619	53.3924
																					848.81	86.7025	848.81	91.9394	848.81	49.8693
																					850	77.8566	850	68.3174	850	49.0298
																					851.19	69.712	851.19	44.0047	851.19	39.1139
																					852.381	77.1493	852.381	70.2807	852.381	42.0709
																					853.571	69.5085	853.571	69.7623	853.571	45.2554
																					854.762	76.1693	854.762	40.0437	854.762	32.7728
																					855.952	70.7357	855.952	33.4496	855.952	38.8297
																					857.143	61.6789	857.143	43.9378	857.143	32.2974
																					858.333	60.2936	858.333	49.3111	858.333	26.8423
																					859.524	61.4275	859.524	82.7254	859.524	36.9609
																					860.714	61.1305	860.714	58.1945	860.714	33.3941
																					861.905	60.5536	861.905	29.1359	861.905	44.8145
																					863.095	56.7919	863.095	37.335	863.095	45.4847
																					864.286	55.3901	864.286	76.5149	864.286	37.9001
																					865.476	56.2873	865.476	76.0316	865.476	45.0402
																					866.667	54.0256	866.667	51.004	866.667	32.9052
																					867.857	54.3439	867.857	46.6101	867.857	34.6296
																					869.048	51.8302	869.048	70.8632	869.048	36.5193
																					870.238	50.1491	870.238	65.0403	870.238	25.3362
																					871.429	52.6527	871.429	42.2145	871.429	26.1497
																					872.619	51.2819	872.619	24.9232	872.619	33.024
																					873.81	47.7043	873.81	37.1222	873.81	41.7174
																					875	47.7965	875	48.2704	875	38.8659
																					876.19	44.6593	876.19	40.8468	876.19	26.234
																					877.381	46.7074	877.381	40.0662	877.381	32.0031
																					878.571	47.1969	878.571	39.284	878.571	18.8018
																					879.762	46.3716	879.762	17.5893	879.762	25.4527
																					880.952	43.967	880.952	38.4236	880.952	29.1873
																					882.143	45.9042	882.143	29.9936	882.143	24.7675
																					883.333	41.9223	883.333	50.8349	883.333	26.0481
																					884.524	40.8828	884.524	39.5846	884.524	34.4749
																					885.714	40.975	885.714	41.7969	885.714	24.411
																					886.905	43.0684	886.905	22.769	886.905	41.0606
																					888.095	42.2285	888.095	2.17009	888.095	32.8438
																					889.286	42.8368	889.286	12.9575	889.286	17.447
																					890.476	44.4855	890.476	11.8959	890.476	35.1814
																					891.667	37.6957	891.667	58.9285	891.667	36.3034
																					892.857	39.189	892.857	17.889	892.857	30.9166
																					894.048	40.13	894.048	3.09917	894.048	27.5869
																					895.238	40.4188	895.238	-12.5749	895.238	42.6264
																					896.429	36.9398	896.429	-4.93247	896.429	30.3897
																					897.619	38.391	897.619	9.73452	897.619	34.4697
																					898.81	34.6863	898.81	32.8973	898.81	37.3188
																					900	33.9322	900	18.5453	900	30.081
																					901.19	31.1585	901.19	19.7078	901.19	15.1532
																					902.381	35.3706	902.381	-5.12189	902.381	28.7399
																					903.571	35.9056	903.571	0.75614	903.571	29.9541
																					904.762	34.0579	904.762	20.3454	904.762	22.6933
																					905.952	32.6081	905.952	7.0211	905.952	21.0622
																					907.143	32.9213	907.143	16.3365	907.143	31.1044
																					908.333	31.4754	908.333	31.8199	908.333	35.3867
																					909.524	32.9572	909.524	39.339	909.524	28.1029
																					910.714	32.534	910.714	35.5767	910.714	35.0384
																					911.905	26.9499	911.905	16.5105	911.905	33.3196
																					913.095	23.7439	913.095	23.8311	913.095	38.5537
																					914.286	28.7473	914.286	32.0135	914.286	37.4937
																					915.476	29.4303	915.476	78.0592	915.476	26.3017
																					916.667	22.2013	916.667	57.0675	916.667	43.2824
																					917.857	27.0587	917.857	63.9692	917.857	22.9914
																					919.048	24.7618	919.048	21.1154	919.048	34.2079
																					920.238	28.5668	920.238	24.6762	920.238	15.3678
																					921.429	27.0766	921.429	42.0252	921.429	22.4431
																					922.619	28.9841	922.619	28.6361	922.619	21.9383
																					923.81	21.6323	923.81	76.19	923.81	33.9224
																					925	28.8282	925	56.5563	925	26.4332
																					926.19	25.7655	926.19	35.8418	926.19	-0.01053
																					927.381	28.0118	927.381	25.9076	927.381	33.7721
																					928.571	25.3241	928.571	30.1396	928.571	13.1611
																					929.762	25.4214	929.762	54.8304	929.762	35.1098
																					930.952	27.9839	930.952	54.862	930.952	31.5482
																					932.143	26.4877	932.143	45.4669	932.143	33.2717
																					933.333	25.7699	933.333	41.5012	933.333	27.4402
																					934.524	23.3911	934.524	60.2859	934.524	30.7227
																					935.714	25.017	935.714	58.7298	935.714	31.9175
																					936.905	22.7388	936.905	54.6855	936.905	28.3923
																					938.095	24.0016	938.095	69.6512	938.095	23.0367
																					939.286	25.0063	939.286	76.6601	939.286	33.0547
																					940.476	23.6766	940.476	74.6216	940.476	30.1379
																					941.667	23.6396	941.667	75.906	941.667	34.1161
																					942.857	23.1579	942.857	95.3418	942.857	28.9636
																					944.048	24.6319	944.048	71.6625	944.048	12.6579
																					945.238	25.1438	945.238	71.6451	945.238	29.3165
																					946.429	23.8352	946.429	99.361	946.429	34.1017
																					947.619	25.2042	947.619	69.2284	947.619	35.551
																					948.81	27.8973	948.81	16.4629	948.81	32.7122
																					950	27.6314	950	32.8012	950	14.2209
																					951.19	24.4344	951.19	61.0123	951.19	27.4667
																					952.381	23.9423	952.381	53.7904	952.381	28.4604
																					953.571	19.3382	953.571	103.444	953.571	33.6598
																					954.762	22.8782	954.762	28.4334	954.762	28.9546
																					955.952	22.5757	955.952	45.4066	955.952	33.2306
																					957.143	23.1734	957.143	35.6386	957.143	34.6413
																					958.333	18.8305	958.333	57.5004	958.333	24.444
																					959.524	17.9187	959.524	70.8927	959.524	30.8229
																					960.714	23.347	960.714	61.0052	960.714	34.7521
																					961.905	25.2041	961.905	57.8926	961.905	29.431
																					963.095	19.275	963.095	57.7663	963.095	19.2096
																					964.286	17.6969	964.286	53.3347	964.286	37.3654
																					965.476	20.3123	965.476	56.5317	965.476	31.8482
																					966.667	20.5314	966.667	42.0109	966.667	34.4779
																					967.857	22.9176	967.857	33.0618	967.857	33.675
																					969.048	23.4228	969.048	46.7576	969.048	26.2466
																					970.238	22.1905	970.238	46.9955	970.238	39.4913
																					971.429	24.1513	971.429	45.7056	971.429	32.6379
																					972.619	26.8763	972.619	67.5587	972.619	31.5637
																					973.81	23.5184	973.81	57.2415	973.81	32.5803
																					975	24.3153	975	52.4101	975	26.8126
																					976.19	19.3464	976.19	27.1205	976.19	17.6583
																					977.381	26.7948	977.381	39.3571	977.381	18.4643
																					978.571	25.0445	978.571	15.5875	978.571	33.5116
																					979.762	26.2671	979.762	35.2437	979.762	28.0601
																					980.952	27.1642	980.952	54.9159	980.952	26.5489
																					982.143	29.8245	982.143	51.511	982.143	19.7082
																					983.333	25.7213	983.333	32.9307	983.333	8.18923
																					984.524	31.0506	984.524	19.3611	984.524	5.28624
																					985.714	34.9668	985.714	63.8887	985.714	18.3897
																					986.905	34.1901	986.905	44.3531	986.905	32.8434
																					988.095	35.3218	988.095	57.5912	988.095	33.3768
																					989.286	42.9192	989.286	13.6569	989.286	28.1897
																					990.476	50.1093	990.476	17.1979	990.476	19.7851
																					991.667	64.4982	991.667	2.26662	991.667	35.348
																					992.857	98.2634	992.857	10.0352	992.857	49.9511
																					994.048	187.616	994.048	36.2575	994.048	71.3314
																					995.238	368.604	995.238	30.8137	995.238	61.6932
																					996.429	473.167	996.429	28.3424	996.429	39.0277
																					997.619	342.2	997.619	37.0912	997.619	41.2006
																					998.81	173.481	998.81	65.2599	998.81	42.7458
																					1000	96.5978	1000	40.9924	1000	40.9067
																					1001.19	68.3922	1001.19	21.6051	1001.19	31.1503
																					1002.38	53.2603	1002.38	55.635	1002.38	22.5458
																					1003.57	47.9585	1003.57	54.1598	1003.57	14.9835
																					1004.76	42.718	1004.76	43.9196	1004.76	28.4396
																					1005.95	50.1314	1005.95	16.6847	1005.95	16.1884
																					1007.14	39.9854	1007.14	65.2461	1007.14	32.9632
																					1008.33	37.0591	1008.33	23.1954	1008.33	18.0209
																					1009.52	32.2895	1009.52	29.8409	1009.52	13.3308
																					1010.71	26.2498	1010.71	17.9884	1010.71	12.9546
																					1011.9	24.0602	1011.9	23.6819	1011.9	9.88805
																					1013.1	17.0638	1013.1	76.0453	1013.1	17.3104
																					1014.29	16.2534	1014.29	65.6269	1014.29	31.4867
																					1015.48	12.3236	1015.48	45.4661	1015.48	32.9099
																					1016.67	10.9229	1016.67	40.8136	1016.67	19.6233
																					1017.86	9.89155	1017.86	29.5849	1017.86	23.4785
																					1019.05	5.43157	1019.05	43.2172	1019.05	15.7182
																					1020.24	6.54704	1020.24	41.3631	1020.24	20.3027
																					1021.43	10.0704	1021.43	71.2829	1021.43	10.6975
																					1022.62	7.50826	1022.62	75.0898	1022.62	0.02022
																					1023.81	5.82297	1023.81	40.4188	1023.81	38.7216
																					1025	4.46635	1025	43.9006	1025	18.8858
																					1026.19	8.1669	1026.19	23.1453	1026.19	20.778
																					1027.38	3.54462	1027.38	52.6208	1027.38	18.586
																					1028.57	3.77414	1028.57	50.211	1028.57	8.45003
																					1029.76	5.301	1029.76	50.6488	1029.76	23.4606
																					1030.95	5.41605	1030.95	30.5597	1030.95	25.1402
																					1032.14	5.2163	1032.14	65.6866	1032.14	19.3458
																					1033.33	3.65017	1033.33	92.1954	1033.33	7.14875
																					1034.52	6.9225	1034.52	60.5815	1034.52	10.5655
																					1035.71	4.08108	1035.71	43.4615	1035.71	10.5231
																					1036.9	2.42162	1036.9	54.3032	1036.9	24.3523
																					1038.1	2.20821	1038.1	40.7591	1038.1	21.7087
																					1039.29	5.48307	1039.29	37.4109	1039.29	19.9085
																					1040.48	6.97428	1040.48	30.5089	1040.48	9.10583
																					1041.67	5.49621	1041.67	38.4246	1041.67	9.15773
																					1042.86	3.09368	1042.86	49.4476	1042.86	19.8278
																					1044.05	4.36935	1044.05	38.4056	1044.05	18.6114
																					1045.24	4.92733	1045.24	33.8135	1045.24	18.4375
																					1046.43	0.42282	1046.43	39.0982	1046.43	16.8055
																					1047.62	3.82379	1047.62	44.5085	1047.62	10.8877
																					1048.81	6.43622	1048.81	-6.95544	1048.81	20.5184
																					1050	1.69606	1050	56.4929	1050	9.86159
																					1051.19	1.55072	1051.19	8.00559	1051.19	0.54775
																					1052.38	0.36314	1052.38	26.3626	1052.38	8.34101
																					1053.57	1.30247	1053.57	26.9303	1053.57	8.45225
																					1054.76	2.80026	1054.76	24.4537	1054.76	15.4419
																					1055.95	2.1473	1055.95	-0.36496	1055.95	16.8175
																					1057.14	2.83061	1057.14	5.91567	1057.14	21.1949
																					1058.33	4.84163	1058.33	24.4474	1058.33	19.3097
																					1059.52	6.61644	1059.52	12.7174	1059.52	19.7107
																					1060.71	5.66098	1060.71	25.4715	1060.71	21.3144
																					1061.9	3.67721	1061.9	38.3624	1061.9	21.3046
																					1063.1	4.39184	1063.1	17.7233	1063.1	5.4167
																					1064.29	2.57757	1064.29	38.6572	1064.29	17.1065
																					1065.48	3.63281	1065.48	26.4173	1065.48	20.5059
																					1066.67	3.80381	1066.67	14.8669	1066.67	5.80571
																					1067.86	3.87879	1067.86	41.3905	1067.86	16.2257
																					1069.05	0.7881	1069.05	22.1952	1069.05	20.9632
																					1070.24	6.42732	1070.24	25.8438	1070.24	28.9338
																					1071.43	2.60468	1071.43	36.5408	1071.43	18.2263
																					1072.62	4.00408	1072.62	14.8456	1072.62	15.3891
																					1073.81	3.38345	1073.81	36.1599	1073.81	14.0722
																					1075	1.35419	1075	16.9565	1075	5.99608
																					1076.19	1.4058	1076.19	32.9906	1076.19	8.97859
																					1077.38	4.06363	1077.38	20.5447	1077.38	7.57773
																					1078.57	3.23002	1078.57	19.5537	1078.57	9.97208
																					1079.76	3.67596	1079.76	51.4354	1079.76	19.1515
																					1080.95	6.38875	1080.95	55.0709	1080.95	11.6554
																					1082.14	1.92697	1082.14	35.5665	1082.14	6.37764
																					1083.33	11.322	1083.33	44.6624	1083.33	8.42206
																					1084.52	4.50122	1084.52	19.9256	1084.52	18.2502
																					1085.71	4.59339	1085.71	26.7793	1085.71	7.5247
																					1086.9	6.61958	1086.9	30.1038	1086.9	8.14421
																					1088.1	2.45579	1088.1	3.43944	1088.1	23.353
																					1089.29	3.30964	1089.29	53.0754	1089.29	13.1941
																					1090.48	6.19487	1090.48	43.3223	1090.48	4.07939
																					1091.67	0.91169	1091.67	5.17079	1091.67	21.7375
																					1092.86	1.51732	1092.86	49.8942	1092.86	11.9714
																					1094.05	-2.14092	1094.05	66.5935	1094.05	6.59945
																					1095.24	-3.40983	1095.24	74.2776	1095.24	11.9462
																					1096.43	1.91297	1096.43	57.9163	1096.43	22.5714
																					1097.62	1.81311	1097.62	66.3726	1097.62	17.6333
																					1098.81	3.38394	1098.81	91.6592	1098.81	8.41586
																					1100	2.55491	1100	58.569	1100	13.8271
																					1101.19	-0.51471	1101.19	52.7368	1101.19	21.35
																					1102.38	2.03081	1102.38	72.1592	1102.38	25.0479
																					1103.57	5.78646	1103.57	35.2668	1103.57	25.7038
																					1104.76	7.08137	1104.76	49.3969	1104.76	25.8099
																					1105.95	4.23713	1105.95	58.858	1105.95	-0.00991
																					1107.14	5.20947	1107.14	48.2297	1107.14	19.7216
																					1108.33	5.88603	1108.33	54.7255	1108.33	16.5193
																					1109.52	1.34078	1109.52	61.1755	1109.52	23.0564
																					1110.71	3.18651	1110.71	51.6983	1110.71	16.7625
																					1111.9	4.69768	1111.9	34.2365	1111.9	14.1812
																					1113.1	4.29321	1113.1	54.1287	1113.1	12.5471
																					1114.29	4.4027	1114.29	38.4534	1114.29	7.44507
																					1115.48	2.56604	1115.48	43.6908	1115.48	15.0192
																					1116.67	4.21625	1116.67	29.7754	1116.67	16.4756
																					1117.86	3.74952	1117.86	51.1891	1117.86	12.3109
																					1119.05	0.54075	1119.05	43.703	1119.05	6.67043
																					1120.24	5.68577	1120.24	35.2144	1120.24	5.19192
																					1121.43	4.95858	1121.43	65.0245	1121.43	15.7678
																					1122.62	0.20303	1122.62	30.7359	1122.62	21.1684
																					1123.81	0.8189	1123.81	60.1545	1123.81	3.62548
																					1125	1.68781	1125	47.7951	1125	16.3436
																					1126.19	2.27881	1126.19	37.2412	1126.19	23.9031
																					1127.38	5.3737	1127.38	74.4902	1127.38	15.6549
																					1128.57	1.43394	1128.57	71.5602	1128.57	11.9555
																					1129.76	0.45731	1129.76	42.6227	1129.76	23.9204
																					1130.95	1.87894	1130.95	46.1922	1130.95	17.4713
																					1132.14	3.94454	1132.14	75.7202	1132.14	7.86544
																					1133.33	4.10705	1133.33	94.1227	1133.33	6.37159
																					1134.52	0.47159	1134.52	58.4658	1134.52	5.0241
																					1135.71	-0.09983	1135.71	56.2578	1135.71	7.99641
																					1136.9	0.38117	1136.9	78.9614	1136.9	22.7133
																					1138.1	3.91761	1138.1	66.5257	1138.1	29.5602
																					1139.29	4.42526	1139.29	55.1584	1139.29	8.71311
																					1140.48	0.72805	1140.48	46.4394	1140.48	20.1709
																					1141.67	1.07134	1141.67	36.1789	1141.67	9.75773
																					1142.86	2.39576	1142.86	60.0866	1142.86	19.7683
																					1144.05	3.76299	1144.05	37.4456	1144.05	22.337
																					1145.24	5.73285	1145.24	40.0283	1145.24	17.7742
																					1146.43	4.04398	1146.43	69.8224	1146.43	14.1282
																					1147.62	4.49938	1147.62	52.4221	1147.62	11.6489
																					1148.81	5.85038	1148.81	18.8791	1148.81	15.7474
																					1150	7.18168	1150	15.0394	1150	13.0073
																					1151.19	8.55787	1151.19	35.986	1151.19	9.2598
																					1152.38	3.0547	1152.38	53.0712	1152.38	15.821
																					1153.57	2.06605	1153.57	19.4884	1153.57	19.7687
																					1154.76	4.13843	1154.76	56.1281	1154.76	14.4573
																					1155.95	1.68148	1155.95	57.6795	1155.95	14.3547
																					1157.14	1.2239	1157.14	66.0271	1157.14	16.4185
																					1158.33	3.36761	1158.33	50.6907	1158.33	10.9924
																					1159.52	0.40354	1159.52	46.6832	1159.52	20.7779
																					1160.71	2.23777	1160.71	47.8059	1160.71	16.0437
																					1161.9	4.22343	1161.9	38.0363	1161.9	30.8354
																					1163.1	3.06102	1163.1	30.581	1163.1	24.2675
																					1164.29	0.66837	1164.29	44.8045	1164.29	13.7623
																					1165.48	0.00792	1165.48	68.909	1165.48	12.38
																					1166.67	-0.14762	1166.67	34.8297	1166.67	23.9809
																					1167.86	-0.94158	1167.86	41.3005	1167.86	10.9558
																					1169.05	1.92483	1169.05	34.5814	1169.05	9.69775
																					1170.24	5.025	1170.24	2.88059	1170.24	4.9612
																					1171.43	3.11471	1171.43	13.5897	1171.43	5.63139
																					1172.62	2.39446	1172.62	63.5883	1172.62	3.9178
																					1173.81	5.22244	1173.81	48.0115	1173.81	2.43171
																					1175	6.88076	1175	31.4841	1175	10.1814
																					1176.19	5.17749	1176.19	-1.30767	1176.19	19.0863
																					1177.38	4.77868	1177.38	15.7598	1177.38	13.1576
																					1178.57	4.3758	1178.57	32.2105	1178.57	17.6184
																					1179.76	3.24759	1179.76	28.3427	1179.76	6.55244
																					1180.95	0.43299	1180.95	16.3322	1180.95	16.2785
																					1182.14	0.35375	1182.14	48.4912	1182.14	24.3123
																					1183.33	1.91098	1183.33	63.2288	1183.33	14.9777
																					1184.52	4.31201	1184.52	38.1672	1184.52	11.9502
																					1185.71	2.80007	1185.71	40.0523	1185.71	19.7628
																					1186.9	1.75614	1186.9	86.8161	1186.9	13.7927
																					1188.1	-0.78084	1188.1	88.2618	1188.1	9.40192
																					1189.29	5.11514	1189.29	75.728	1189.29	27.0782
																					1190.48	5.44217	1190.48	48.2288	1190.48	21.5555
																					1191.67	5.64305	1191.67	44.886	1191.67	9.68962
																					1192.86	6.09063	1192.86	53.2696	1192.86	13.4313
																					1194.05	2.17256	1194.05	52.1427	1194.05	25.7858
																					1195.24	4.38612	1195.24	49.9424	1195.24	4.28768
																					1196.43	6.57241	1196.43	60.6014	1196.43	0.82695
																					1197.62	6.28294	1197.62	88.6878	1197.62	17.7595
																					1198.81	5.29422	1198.81	86.7908	1198.81	25.1928
																					1200	6.88321	1200	90.2111	1200	31.0802
[truncated: 19 more columns]

## Sheet: Figure 4
Figure 4a				Figure 4b
200°C	0.2	3.1		Mo2N		0.5Pt-MoOx/Mo2N
250°C	3.7	7.7		100.8	3.01403e-11	100.6	2.12323e-11
300°C	12.4	17.2		101.6	-9.32922e-12	101.5	-4.91744e-11
				102.3	4.1135e-11	102.3	4.99703e-13
				103.2	1.73179e-12	103.2	2.08762e-11
				104	5.22623e-11	104	-1.87891e-11
				104.7	-3.72735e-11	104.9	-6.84127e-11
				105.7	-3.66104e-11	105.7	3.1922e-11
				106.5	-4.56005e-11	106.6	-1.77015e-11
				107.4	3.58336e-11	107.4	-7.36686e-12
				108.3	1.72676e-11	108.3	-3.69904e-11
				109	-3.1617e-11	109.2	-6.66139e-11
				109.9	-1.0183e-11	110	-4.62792e-11
				110.6	-6.90676e-11	110.8	-5.94456e-12
				111.6	-2.74742e-11	111.7	-3.55681e-11
				112.3	-4.63589e-11	112.5	1.47666e-11
				113.3	5.52345e-11	113.4	5.14308e-12
				114.2	-9.33314e-11	114.2	5.54777e-11
				115	-2.20567e-11	115	-4.18761e-12
				115.9	-6.22705e-13	115.9	-4.38111e-11
				116.7	-1.9348e-11	116.7	6.52354e-12
				117.5	-4.80733e-11	117.5	2.68582e-11
				118.5	7.35201e-11	118.4	6.72347e-11
				119.4	-1.50459e-11	119.2	2.75693e-11
				120.3	6.38816e-12	120	-2.2096e-11
				121	-1.24965e-11	120.8	-7.17613e-11
				121.9	-4.10624e-11	121.7	-3.13849e-11
				122.7	-9.78773e-12	122.6	7.89916e-11
				123.5	1.1487e-11	123.4	-1.06737e-11
				124.5	3.30804e-11	124.3	-3.02972e-11
				125.1	-7.59636e-11	125	-3.00044e-11
				126	-4.52958e-12	126	2.04139e-11
				126.8	6.74512e-12	126.8	2.07486e-11
				127.6	-2.19802e-11	127.7	-8.87492e-12
				128.6	-7.03868e-11	128.4	-6.85821e-11
				129.2	-2.94308e-11	129.3	-2.82056e-11
				130.1	-5.79967e-11	130.2	3.21709e-11
				131	-1.65627e-11	131	3.25055e-11
				131.8	-2.5288e-11	131.8	-2.71598e-11
				133	1.66241e-11	132.6	2.31749e-11
				133.7	3.77394e-11	133.5	4.35513e-11
				134.5	9.01414e-12	134.3	-1.6114e-11
				135.4	3.04482e-11	135.1	-6.57793e-11
				136.2	3.17229e-11	136	-1.54028e-11
				137.1	5.31569e-11	136.7	4.489e-11
				137.9	1.44316e-11	137.6	5.52665e-11
				138.8	-3.41343e-11	138.5	-4.4357e-11
				139.4	2.68217e-11	139.3	6.59776e-11
				140.5	-1.42559e-12	140.1	6.31227e-12
				141.3	-2.01517e-11	140.9	3.66469e-11
				142	2.08244e-11	141.7	-5.30184e-11
				142.8	-1.806e-11	142.6	-2.26419e-11
				143.3	4.26372e-11	143.5	1.77346e-11
				144.5	3.43106e-11	144.3	-3.19308e-11
				145.2	1.52868e-11	145.2	8.84457e-11
				145.8	-4.38766e-11	145.9	6.87385e-11
				146.8	-1.24821e-11	146.9	-5.08431e-11
				147.8	-3.10876e-11	147.7	9.49152e-12
				148.7	4.01674e-11	148.5	-5.01738e-11
				149.3	-1.89959e-11	149.4	-1.97973e-11
				150.2	6.22591e-11	150.2	-5.94627e-11
				151.2	-1.63464e-11	151	-3.9128e-11
				151.9	-4.53702e-11	151.9	-8.75153e-12
				152.8	-4.11521e-12	152.8	6.20781e-11
				153.7	-2.86018e-12	153.6	-5.6481e-11
				154.6	-9.16051e-11	154.4	-4.50401e-11
				155.3	9.37099e-12	155.3	3.65809e-11
				156.1	4.86571e-13	156	-2.21583e-11
				157	-1.82584e-11	157	-4.03572e-11
				157.8	-1.71428e-11	157.7	-1.09096e-10
				158.7	-4.58878e-11	158.6	-2.74755e-11
				159.4	-6.49116e-11	159.4	-4.60346e-11
				160.3	-3.65662e-12	160.2	2.54063e-11
				161.1	7.45897e-12	161	1.68472e-11
				161.9	-4.14255e-11	161.8	6.82881e-11
				162.6	6.95507e-11	162.5	9.54886e-12
				163.4	1.06663e-11	163.4	5.11699e-11
				164.4	-3.79393e-11	164.3	-7.20915e-12
				165.1	5.30369e-11	165.1	1.42317e-11
				166	2.42919e-11	165.9	5.67262e-12
				166.8	5.40749e-12	166.6	-3.30666e-11
				167.6	5.65231e-11	167.7	1.89146e-11
				168.6	7.91756e-12	168.4	2.01754e-11
				169.3	3.88937e-11	169.3	1.17964e-11
				170.1	-2.99907e-11	170.2	5.34174e-11
				171	6.12643e-11	170.9	-1.53218e-11
				171.6	-2.7899e-11	171.8	6.29916e-12
				172.6	-3.65045e-11	172.7	-4.20798e-11
				173.5	2.47505e-11	173.5	2.9361e-11
				174.3	2.58661e-11	174.3	4.08019e-11
				175.1	-3.30183e-11	175.1	-1.77572e-11
				176	-7.17633e-11	175.9	2.36837e-11
				176.8	-1.06477e-11	176.8	6.53047e-11
				177.7	3.06073e-11	177.6	-3.25441e-12
				178.5	-2.82771e-11	178.4	-3.18135e-11
				179.3	-3.71615e-11	179.3	-4.01925e-11
				180.2	-1.59065e-11	180	1.10682e-11
				181	-1.47909e-11	180.8	-4.74909e-11
				181.8	-1.36753e-11	181.8	1.43102e-11
				182.6	-2.55974e-12	182.5	4.5571e-11
				183.4	3.85558e-11	183.4	-2.80798e-12
				184.2	-2.03286e-11	184.2	8.86329e-11
				185.1	-9.07354e-12	185	-4.99262e-11
				186	-3.78433e-11	186	4.18749e-11
				186.8	4.31485e-11	186.7	3.31357e-11
				187.7	-1.57357e-11	187.6	8.47567e-11
				188.5	-4.47438e-11	188.4	6.19756e-12
				189.3	-4.3752e-11	189.3	8.78186e-11
				190	1.71159e-11	190.1	-5.07406e-11
				191	1.83557e-11	190.9	2.07003e-11
				191.7	-4.07765e-11	191.8	5.23213e-11
				192.7	-2.95367e-11	192.5	2.35821e-11
				193.6	-2.84209e-11	193.4	4.52031e-11
				194.3	-1.7553e-11	194.3	-2.31759e-11
				195.2	-5.64372e-11	195.1	-7.1735e-11
				195.9	-1.55693e-11	195.8	-5.04742e-11
				196.8	3.55465e-11	196.7	1.11468e-11
				197.7	-4.33377e-11	197.6	-7.23225e-12
				198.6	7.77812e-12	198.4	-2.57914e-11
				199.4	3.877e-11	199.2	3.56495e-11
				200.1	-2.03622e-11	200	1.70904e-11
				201	7.53632e-13	200.8	8.85313e-11
				201.8	3.17455e-11	201.8	4.03324e-11
				202.6	2.7373e-12	202.6	3.17733e-11
				203.5	6.38531e-11	203.3	-3.69659e-11
				204.3	-2.5155e-11	204.2	7.46551e-11
				205.1	5.58368e-11	205.1	1.62761e-11
				205.9	-5.31714e-11	205.9	-3.2283e-11
				206.8	-7.20556e-11	206.8	-2.06621e-11
				207.6	2.89363e-11	207.5	5.05987e-11
				208.4	-1.00719e-11	208.3	5.20396e-11
				209.4	1.16792e-12	209.3	4.38407e-11
				210.1	2.03577e-12	210.2	1.15462e-10
				211	3.15159e-12	210.9	1.67225e-11
				211.8	6.41434e-11	211.8	8.34349e-12
				212.8	3.53832e-11	212.5	3.96043e-11
				213.6	2.63751e-11	213.5	1.01405e-10
				214.3	-2.27571e-11	214.3	-2.84302e-11
				215.1	-5.17652e-11	215.1	1.30902e-12
				216.1	9.47455e-12	216	1.11016e-10
				216.7	-3.97816e-11	216.5	2.08526e-11
				217.7	-1.85958e-11	217.6	1.60494e-10
				218.6	7.2343e-11	218.3	5.02658e-11
				219.4	1.31775e-11	219.2	-3.00275e-11
				220.2	3.4012e-11	220.1	2.96791e-11
				221	-5.15351e-12	220.9	6.94183e-11
				221.9	-4.42147e-11	221.7	8.91575e-11
				222.7	2.66198e-11	222.7	7.88315e-11
				223.5	5.74543e-11	223.4	6.86033e-11
				224.3	5.82888e-11	224.3	-1.16901e-11
				225.2	-7.72441e-13	225	3.80817e-11
				226	-1.9938e-11	225.9	8.77883e-11
				226.8	5.08965e-11	226.7	1.75275e-11
				227.9	6.2044e-11	227.6	1.17234e-10
				228.5	-4.73302e-11	228.4	-2.30267e-11
				229.4	-2.63914e-11	229.3	8.66799e-11
				230.1	3.43388e-11	230	5.64517e-11
				231.1	-1.46181e-11	230.9	-3.84166e-12
				232	3.63207e-11	231.8	5.86495e-12
				232.7	1.70509e-11	232.5	1.56368e-11
				233.6	7.98971e-12	233.4	8.53434e-11
				234.4	-1.11758e-11	234.2	5.50826e-11
				235.3	-4.0237e-11	235	4.48218e-11
				236.2	-9.2982e-12	235.9	7.45284e-11
				237	1.53629e-12	236.8	9.4235e-11
				237.8	-6.76292e-11	237.6	5.39742e-11
				238.6	-1.67947e-11	238.4	-6.2866e-12
				239.5	4.41441e-11	239.1	1.23485e-10
				240.2	-5.12575e-12	240	9.31918e-11
				241.1	-4.18695e-12	240.9	-1.71016e-11
				241.8	-2.34568e-11	241.6	1.3267e-10
				242.8	-6.24137e-11	242.5	-2.76232e-11
				243.5	-4.16835e-11	243.4	1.02083e-10
				244.3	-8.48985e-13	244.2	5.18226e-11
				245.2	-9.91018e-12	245	6.15619e-11
				246.1	-3.89714e-11	245.8	1.11301e-10
				247	-6.80326e-11	246.7	1.10077e-11
				247.8	-7.19809e-12	247.5	5.07469e-11
				248.6	3.36364e-11	248.4	6.04535e-11
				249.5	-3.54248e-11	249.2	-9.80732e-12
				250.2	-7.46946e-11	250.1	5.98993e-11
				251.1	-5.37558e-11	251	-2.03941e-11
				252	-5.2817e-11	251.7	3.93777e-11
				252.7	-5.20868e-11	252.6	2.90843e-11
				253.6	-6.1148e-11	253.5	1.08791e-10
				254.4	-3.13546e-13	254.2	3.85627e-11
				255.2	-9.47906e-12	255	7.83019e-11
				256.2	-4.84359e-11	255.9	8.00853e-12
				256.8	-5.78101e-11	256.7	7.74774e-12
				257.8	-2.6767e-11	257.6	1.47454e-10
				258.6	4.40675e-11	258.4	5.71936e-11
				259.4	-2.5098e-11	259.3	5.69002e-11
				260.1	5.6322e-12	260	8.6672e-11
				261	6.571e-12	261	7.6346e-11
				262	-2.38589e-12	261.8	6.08518e-12
				262.7	-3.16557e-11	262.6	6.58244e-11
				263.7	-2.06126e-11	263.5	7.5531e-11
				264.3	-9.98673e-12	264.3	7.52702e-11
				265.2	5.09521e-11	265.2	7.49768e-11
				266	3.17866e-11	266	1.74716e-10
				266.8	3.26211e-11	266.9	1.04423e-10
				267.7	2.35599e-11	267.7	4.41618e-11
				268.6	7.44987e-11	268.4	1.13934e-10
				269.4	-3.46669e-11	269.2	1.43673e-10
				270.2	4.61676e-11	270.1	9.33794e-11
				271.1	-3.28936e-11	271	8.3086e-11
				272	-2.17167e-11	271.9	1.32793e-10
				272.6	9.13372e-12	272.7	1.02532e-10
				273.5	6.04094e-11	273.5	5.22711e-11
				274.4	-5.8315e-11	274.3	1.3201e-10
				275.2	1.2819e-11	275.2	5.17169e-11
				276.2	-2.57636e-11	276.1	1.01423e-10
				276.9	-4.47715e-11	276.9	1.61163e-10
				277.8	-1.34958e-11	277.8	4.08693e-11
				278.6	-2.23619e-11	278.6	1.30609e-10
				279.4	-1.22795e-12	279.5	1.00315e-10
				280.4	2.01895e-11	280.2	1.20087e-10
				281	-4.89601e-11	281.1	2.09794e-10
				282.1	-3.7401e-11	281.9	1.99533e-10
				282.6	-2.66923e-11	282.7	1.69272e-10
				283.6	5.47251e-11	283.5	1.59011e-10
				284.4	4.58591e-11	284.3	9.87503e-11
				285.3	3.71347e-11	285.1	1.3849e-10
				286	1.81269e-11	286	1.98196e-10
				286.8	-7.39181e-13	286.8	1.77935e-10
				287.9	-9.18004e-12	287.7	2.27642e-10
				288.5	-1.83296e-11	288.5	1.87381e-10
				289.5	2.30878e-11	289.4	1.57088e-10
				290.2	1.408e-11	290.2	1.46827e-10
				291	5.52139e-11	291	2.66566e-10
				292	-3.33687e-11	291.9	1.86273e-10
				292.6	-4.25183e-11	292.7	2.86012e-10
				293.5	2.87574e-11	293.5	2.85751e-10
				294.5	6.01748e-11	294.4	2.95458e-10
				295.3	4.13087e-11	295.2	2.75197e-10
				296.2	2.1814e-11	296	2.44936e-10
				296.9	-5.79629e-11	296.9	3.14643e-10
				297.7	1.22921e-11	297.7	3.04382e-10
				298.7	2.26109e-11	298.5	3.64121e-10
				299.5	3.28659e-11	299.3	2.5386e-10
				300.2	3.30891e-11	300.1	4.236e-10
				300.9	-2.66878e-11	301.1	2.73274e-10
				302	5.36629e-11	301.8	3.63045e-10
				302.6	-3.61459e-11	302.8	3.12719e-10
				303.5	3.4141e-11	303.5	3.72491e-10
				304.4	8.44279e-11	304.2	3.52263e-10
				305.2	4.4683e-11	305.2	3.41937e-10
				306	6.4938e-11	306	3.41676e-10
				306.8	-4.80698e-12	307	3.7135e-10
				307.6	-2.4552e-11	307.7	4.71122e-10
				308.7	5.7987e-12	308.4	4.30894e-10
				309.4	8.60219e-11	309.3	4.80601e-10
				310.3	7.63088e-11	310.1	5.2034e-10
				311.1	1.65638e-11	311	4.30046e-10
				311.8	1.67869e-11	311.8	4.99786e-10
				312.8	3.71057e-11	312.7	4.99492e-10
				313.6	7.36073e-12	313.5	4.39231e-10
				314.5	4.76476e-11	314.3	5.58971e-10
				315.3	1.79027e-11	315.1	4.7871e-10
				316.1	4.81577e-11	316	4.68416e-10
				317	1.84446e-11	316.8	4.88156e-10
				317.8	8.6996e-12	317.7	5.77862e-10
				318.6	7.89546e-11	318.5	5.67601e-10
				319.5	9.24153e-12	319.3	5.27341e-10
				320.3	-5.03446e-13	320.2	5.17047e-10
				321.1	-2.02484e-11	321	5.36786e-10
				321.9	1.10007e-10	321.9	6.26493e-10
				322.9	3.25383e-13	322.6	7.26265e-10
				323.6	7.05485e-11	323.5	7.25971e-10
				324.5	4.08354e-11	324.4	6.15678e-10
				325.3	6.10905e-11	325.2	7.35417e-10
				326.2	9.13774e-11	326	7.35156e-10
				327	1.63238e-12	326.7	7.94928e-10
				327.7	2.18555e-11	327.7	7.14602e-10
				328.6	7.21424e-11	328.6	7.84309e-10
				329.4	2.23975e-11	329.4	7.64048e-10
				330.2	3.26525e-11	330.2	7.53787e-10
				331	1.29075e-11	330.9	8.33559e-10
				331.9	1.31944e-11	331.9	8.93233e-10
				332.8	7.34813e-11	332.7	8.22972e-10
				333.6	2.37363e-11	333.6	9.12679e-10
				334.4	8.39914e-11	334.3	9.62451e-10
				335.2	6.42464e-11	335.2	1.01216e-09
				336.1	1.04533e-10	335.9	1.04193e-09
				336.9	7.47883e-11	336.9	1.1016e-09
				337.7	5.50433e-11	337.7	1.06134e-09
				338.5	4.52984e-11	338.5	1.14108e-09
				339.5	9.56171e-11	339.4	1.16079e-09
				340.2	1.58403e-11	340.2	1.12053e-09
				341.1	4.61272e-11	341.1	1.17023e-09
				341.8	8.63503e-11	341.9	1.19997e-09
				342.8	1.06669e-10	342.7	1.14971e-09
				343.5	1.16892e-10	343.5	1.27945e-09
				344.5	7.7211e-11	344.3	1.23919e-09
				345.4	1.47498e-10	345.2	1.2289e-09
				346.1	6.77211e-11	346	1.35864e-09
				347	9.8008e-11	346.8	1.29838e-09
				347.8	1.08263e-10	347.5	1.30815e-09
				348.6	1.28518e-10	348.4	1.44785e-09
				349.3	7.87412e-11	349.4	1.38753e-09
				350.4	4.90918e-11	350.1	1.4873e-09
				351.1	1.49315e-10	351	1.48701e-09
				351.9	1.2957e-10	351.8	1.46675e-09
				352.8	1.99857e-10	352.6	1.64649e-09
				353.6	9.01119e-11	353.5	1.62619e-09
				354.6	1.40431e-10	354.3	1.54593e-09
				355.3	1.30654e-10	355.1	1.62567e-09
				356.1	1.40909e-10	355.9	1.67541e-09
				357	1.41196e-10	356.8	1.81512e-09
				357.8	9.14508e-11	357.6	1.84486e-09
				358.6	1.31706e-10	358.4	1.83459e-09
				359.4	2.01961e-10	359.3	1.9143e-09
				360.5	1.22312e-10	360.1	1.94404e-09
				361.3	1.52567e-10	361	1.99375e-09
				361.9	1.52758e-10	361.8	1.99349e-09
				362.8	1.93045e-10	362.6	2.05323e-09
				363.7	1.83332e-10	363.4	2.07296e-09
				364.6	2.43619e-10	364.2	2.0427e-09
				365.3	1.63842e-10	365.2	2.20238e-09
				366.1	1.84097e-10	365.9	2.25215e-09
				367.1	1.54415e-10	366.7	2.16189e-09
				367.7	1.84607e-10	367.6	2.3916e-09
				368.7	2.14926e-10	368.5	2.2913e-09
				369.6	1.85212e-10	369.4	2.34101e-09
				370.3	2.25436e-10	370.2	2.39075e-09
				371.3	2.45754e-10	371.1	2.56045e-09
				371.9	2.45946e-10	371.9	2.46019e-09
				372.9	2.26264e-10	372.6	2.65997e-09
				373.6	2.16488e-10	373.5	2.66967e-09
				374.4	2.46743e-10	374.2	2.75944e-09
				375.2	2.66998e-10	375.2	2.60912e-09
				376.1	3.27284e-10	376	2.73886e-09
				377	2.77571e-10	376.8	2.8386e-09
				377.7	2.67795e-10	377.7	3.0383e-09
				378.6	2.28081e-10	378.5	2.81804e-09
				379.5	2.68368e-10	379.4	2.93775e-09
				380.3	4.08623e-10	380.1	2.97752e-09
				381	2.48847e-10	381	3.08723e-09
				381.9	3.49133e-10	381.8	3.29697e-09
				382.8	3.0942e-10	382.7	3.32667e-09
				383.5	2.69643e-10	383.5	3.25641e-09
				384.5	3.69962e-10	384.4	3.31612e-09
				385.4	3.10249e-10	385.2	3.25586e-09
				386.1	2.90472e-10	386	3.3456e-09
				386.9	3.60727e-10	386.8	3.39534e-09
				387.7	3.50982e-10	387.7	3.51504e-09
				388.7	4.11301e-10	388.5	3.46478e-09
				389.4	3.91524e-10	389.4	3.48449e-09
				390.3	3.91811e-10	390	3.71429e-09
				391	4.12034e-10	391.2	3.8139e-09
				391.9	3.32321e-10	391.9	3.68367e-09
				392.8	3.42608e-10	392.6	3.74345e-09
				393.6	4.12863e-10	393.5	3.87315e-09
				394.5	4.1315e-10	394.5	3.87283e-09
				395.3	4.13405e-10	395.2	3.9626e-09
				396	4.43628e-10	396.1	3.9323e-09
				396.9	3.63915e-10	396.8	4.06208e-09
				397.8	4.34202e-10	397.6	4.10182e-09
				398.5	4.54425e-10	398.6	4.00149e-09
				399.7	3.84808e-10	399.2	4.06129e-09
				400.2	4.24967e-10	400.1	4.141e-09
				401.2	4.55286e-10	400.8	4.24077e-09
				401.9	4.25509e-10	401.7	4.37048e-09
				402.9	4.15828e-10	402.6	4.30019e-09
				403.5	5.06019e-10	403.4	4.35992e-09
				404.5	5.16338e-10	404.3	4.31963e-09
				405.4	4.76625e-10	405.2	4.46934e-09
				406.3	4.36912e-10	405.9	4.42911e-09
				407.2	4.87199e-10	407	4.59875e-09
				407.9	5.47422e-10	407.7	4.49852e-09
				408.5	4.77613e-10	408.5	4.53826e-09
				409.4	4.579e-10	409.4	4.52797e-09
				410.2	4.78155e-10	410.1	4.70774e-09
				411.3	5.48506e-10	411.1	4.71741e-09
				411.8	5.58665e-10	411.9	4.63715e-09
				412.7	4.98952e-10	412.7	4.67689e-09
				413.5	5.09207e-10	413.6	4.6666e-09
				414.4	6.39494e-10	414.4	4.76634e-09
				415.3	6.09781e-10	415.1	4.74611e-09
				416	4.80004e-10	416	4.80582e-09
				416.9	5.70291e-10	416.8	4.95556e-09
				417.7	5.50546e-10	417.7	4.88526e-09
				418.6	6.00833e-10	418.5	4.825e-09
				419.6	5.71151e-10	419.4	4.79471e-09
				420.2	6.21343e-10	420.1	4.85448e-09
				421.1	5.9163e-10	421	5.05419e-09
				421.9	7.01885e-10	421.9	4.92389e-09
				422.9	6.22203e-10	422.6	5.06367e-09
				423.8	6.4249e-10	423.5	4.90337e-09
				424.4	6.02682e-10	424.3	4.97311e-09
				425.3	6.32968e-10	425.1	4.99285e-09
				426.2	5.83255e-10	426	5.10256e-09
				426.9	6.13479e-10	426.8	4.9623e-09
				427.7	6.93734e-10	427.7	5.142e-09
				428.7	7.24052e-10	428.5	4.99174e-09
				429.5	6.64307e-10	429.5	5.13142e-09
				430.2	7.0453e-10	430.2	5.09119e-09
				431.1	6.74817e-10	431.1	5.04089e-09
				431.9	7.45072e-10	431.8	5.12067e-09
				432.8	7.35359e-10	432.7	5.09037e-09
				433.7	7.55646e-10	433.6	5.16008e-09
				434.4	7.55869e-10	434.3	5.13985e-09
				435.4	7.36188e-10	435.1	5.16959e-09
				436.1	7.06411e-10	435.9	5.16933e-09
				437	8.36698e-10	436.7	5.15907e-09
				437.7	7.96921e-10	437.8	5.19871e-09
				438.7	8.6724e-10	438.5	5.12848e-09
				439.6	8.47527e-10	439.4	5.06819e-09
				440.2	8.27718e-10	440	5.13799e-09
				441	8.17973e-10	441	5.19767e-09
				442	8.18292e-10	441.8	5.13741e-09
				442.7	8.38515e-10	442.7	5.24711e-09
				443.6	8.88802e-10	443.5	5.09685e-09
				444.3	8.29025e-10	444.4	5.24656e-09
				445.2	1.00931e-09	445.4	5.09623e-09
				446.1	9.49599e-10	446.1	5.256e-09
				446.9	8.29854e-10	447	5.12571e-09
				447.8	1.02014e-09	447.8	5.17545e-09
				448.7	9.10428e-10	448.5	5.16522e-09
				449.4	9.90651e-10	449.4	5.21493e-09
				450.4	9.4097e-10	450.1	5.2447e-09
				451.2	8.61225e-10	451.1	5.15437e-09
				452.3	1.02158e-09	451.8	5.21415e-09
				452.8	9.51735e-10	452.6	5.14389e-09
				453.7	9.82022e-10	453.5	5.06359e-09
				454.5	9.92277e-10	454.2	5.20336e-09
				455.3	9.92532e-10	455	5.1131e-09
				456.1	1.01279e-09	455.9	5.04281e-09
				457.1	1.02311e-09	456.9	5.15248e-09
				457.7	1.0433e-09	457.7	5.14222e-09
				458.7	9.93616e-10	458.5	5.09196e-09
				459.5	1.05387e-09	459.2	5.04173e-09
				460.4	1.08416e-09	460.2	5.14141e-09
				461.1	1.08438e-09	461.1	5.19111e-09
				462.2	1.04473e-09	461.8	5.17089e-09
				463	1.08499e-09	462.8	5.07056e-09
				463.7	1.08521e-09	463.6	5.0303e-09
				464.6	1.1155e-09	464.4	5.03004e-09
				465.3	1.15572e-09	465.6	4.95965e-09
				466.2	1.19601e-09	466.1	4.93948e-09
				467	1.06626e-09	466.9	4.95922e-09
				467.8	1.09652e-09	467.6	5.009e-09
				468.5	1.08674e-09	468.5	4.9687e-09
				469.4	1.17703e-09	469.4	4.86841e-09
				470.2	1.05728e-09	470.1	4.92818e-09
				471.3	1.12763e-09	470.9	4.90792e-09
				471.9	1.09782e-09	471.8	4.85763e-09
				472.8	1.19811e-09	472.7	4.78733e-09
				473.8	1.14843e-09	473.5	4.80707e-09
				474.5	1.14865e-09	474.3	4.82681e-09
				475.3	1.15891e-09	475	4.74658e-09
				476.1	1.21916e-09	475.9	4.78629e-09
				477	1.10945e-09	476.7	4.83603e-09
				477.7	1.17967e-09	477.6	4.68574e-09
				478.7	1.13999e-09	478.2	4.68554e-09
				479.6	1.13028e-09	479.2	4.71521e-09
				480.2	1.09047e-09	480.3	4.65486e-09
				481.2	1.20079e-09	480.9	4.65466e-09
				482	1.12104e-09	481.9	4.81433e-09
				482.9	1.17133e-09	482.8	4.63404e-09
				483.6	1.08155e-09	483.6	4.69378e-09
				484.5	1.08184e-09	484.5	4.62349e-09
				485.5	1.11216e-09	485.4	4.54319e-09
				486.2	1.13238e-09	486	4.573e-09
				487	1.17264e-09	486.8	4.56274e-09
				487.8	1.15289e-09	487.7	4.53244e-09
				488.6	1.21315e-09	488.4	4.47222e-09
				489.6	1.19347e-09	489.4	4.54189e-09
				490.3	1.11369e-09	490.1	4.49166e-09
				491	1.17391e-09	491	4.49137e-09
				492.1	1.14426e-09	491.7	4.41114e-09
				492.8	1.12449e-09	492.7	4.50081e-09
				493.6	1.18474e-09	493.4	4.33059e-09
				494.5	1.15503e-09	494.4	4.31026e-09
				495.4	1.09531e-09	495.1	4.35003e-09
				496.2	1.10557e-09	495.9	4.24977e-09
				497	1.14583e-09	496.8	4.37948e-09
				498.1	1.14618e-09	497.5	4.30925e-09
				498.7	1.19637e-09	498.5	4.20892e-09
				499.6	1.10665e-09	499.4	4.14863e-09
				500.3	1.07688e-09	500.2	4.11837e-09
				501	1.1571e-09	501	4.11811e-09
				501.8	1.07736e-09	501.8	4.06785e-09
				502.7	1.16764e-09	502.6	4.12759e-09
				503.6	1.11793e-09	503.3	4.09736e-09
				504.4	1.09818e-09	504.4	4.117e-09
				505.3	1.11847e-09	505	4.1668e-09
				506.1	1.11873e-09	505.9	4.05651e-09
				507	1.10901e-09	506.8	4.03622e-09
				507.9	1.0893e-09	507.5	3.91599e-09
				508.8	1.01959e-09	508.3	3.84573e-09
				509.6	1.10984e-09	509.7	3.89527e-09
				510.5	1.04013e-09	510.1	3.89514e-09
				511.2	1.08035e-09	511.1	3.88482e-09
				512	1.08061e-09	511.7	3.87462e-09
				512.8	1.11086e-09	512.7	3.77429e-09
				513.7	1.01115e-09	513.5	3.74403e-09
				514.4	1.10137e-09	514.3	3.72377e-09
				515.3	1.15166e-09	515.3	3.73345e-09
				516.1	1.03191e-09	515.9	3.75325e-09
				516.9	1.04217e-09	516.9	3.62292e-09
				517.7	1.06242e-09	517.7	3.64266e-09
				518.7	9.82743e-10	518.1	3.63253e-09
				519.5	1.143e-09	519.3	3.65214e-09
				520.4	9.53284e-10	520	3.55191e-09
				521.1	9.63508e-10	520.9	3.65162e-09
				522	1.03379e-09	521.8	3.63133e-09
				522.7	1.03402e-09	522.6	3.46107e-09
				523.7	9.84336e-10	523.5	3.47077e-09
				524.5	9.84591e-10	524.4	3.44048e-09
				525.3	9.94846e-10	525.1	3.41025e-09
				526.1	1.1151e-09	526	3.45996e-09
				527	9.55388e-10	526.7	3.46973e-09
				527.7	1.02561e-09	527.7	3.3194e-09
				528.7	9.8593e-10	528.6	3.36911e-09
				529.5	9.56185e-10	529.2	3.28891e-09
				530.2	1.01641e-09	530.2	3.23859e-09
				531.1	1.0167e-09	531	3.26833e-09
				532	9.86982e-10	531.8	3.21807e-09
				532.7	9.97205e-10	532.5	3.12784e-09
				533.7	9.97524e-10	533.4	3.20755e-09
				534.5	1.04778e-09	534.3	3.05725e-09
				535.2	1.038e-09	535.1	3.01699e-09
				536.1	9.48289e-10	536	3.1967e-09
				536.8	9.58512e-10	536.9	2.9964e-09
				537.7	9.28799e-10	537.6	2.95618e-09
				538.7	1.00912e-09	538.4	3.01592e-09
				539.4	9.89341e-10	539.1	2.94569e-09
				540.2	9.19596e-10	540.2	2.90533e-09
				541.1	9.79883e-10	541	2.92507e-09
				542	9.3017e-10	541.6	2.83487e-09
				542.8	9.70425e-10	542.8	2.77448e-09
				543.5	9.90648e-10	543.2	2.72435e-09
				544.4	9.70935e-10	544.3	2.76399e-09
				545.1	1.00116e-09	545.1	2.68373e-09
				546.1	9.81477e-10	546	2.71344e-09
				547	9.01764e-10	546.6	2.69324e-09
				547.7	9.31987e-10	547.6	2.57292e-09
				548.6	9.72274e-10	548.4	2.66266e-09
				549.4	9.42529e-10	549.3	2.62236e-09
				550.2	9.22784e-10	550.3	2.61204e-09
				551	9.43039e-10	551.1	2.55178e-09
				551.9	8.83326e-10	552	2.58148e-09
				552.6	8.73549e-10	552.7	2.43125e-09
				553.5	9.53836e-10	553.4	2.45103e-09
				554.4	9.04123e-10	554.3	2.46073e-09
				555.1	8.84346e-10	555.1	2.42047e-09
				556.1	8.74665e-10	555.8	2.38024e-09
				556.8	9.24888e-10	556.6	2.32998e-09
				557.6	9.15143e-10	557.8	2.41959e-09
				558.7	9.35494e-10	558.3	2.27943e-09
				559.4	9.45717e-10	559.5	2.27904e-09
				560.2	8.95972e-10	560.2	2.35881e-09
				561.1	9.26259e-10	560.8	2.22861e-09
				561.8	9.46482e-10	561.8	2.21829e-09
				562.7	8.76769e-10	562.5	2.28806e-09
				563.6	9.77056e-10	563.5	2.18773e-09
				564.5	9.17343e-10	564.5	2.22741e-09
				565.2	9.17566e-10	564.8	2.13731e-09
				566.1	9.27853e-10	566	2.13692e-09
				566.8	9.58076e-10	566.9	2.06662e-09
				567.8	8.88395e-10	567.6	2.0264e-09
				568.5	9.08618e-10	568.5	2.1561e-09
				569.3	9.68873e-10	569.3	2.00584e-09
				570.2	8.8916e-10	570.2	2.13555e-09
				571.1	8.79447e-10	571	2.01529e-09
				571.9	9.29702e-10	571.7	1.93506e-09
				572.6	7.99925e-10	572.5	1.9248e-09
				573.6	8.50244e-10	573.3	2.00454e-09
				574.5	8.4053e-10	574.5	1.88415e-09
				575.2	8.20754e-10	575.3	1.93389e-09
				576	8.61009e-10	576.1	1.99363e-09
				576.9	8.31296e-10	576.8	1.8434e-09
				577.7	9.31551e-10	577.8	1.88307e-09
				578.6	8.31837e-10	578.6	1.75281e-09
				579.2	8.22029e-10	579.3	1.83258e-09
				580.2	8.32348e-10	580.2	1.75229e-09
				581.1	7.92634e-10	580.9	1.73206e-09
				581.8	8.42858e-10	581.9	1.74174e-09
				582.6	8.43113e-10	582.6	1.83151e-09
				583.4	8.13368e-10	583.3	1.68128e-09
				584.5	8.33718e-10	584.2	1.72099e-09
				585.3	8.53973e-10	585.2	1.70066e-09
				586.2	7.7426e-10	585.8	1.65046e-09
				586.9	7.84483e-10	586.8	1.76014e-09
				587.7	8.54738e-10	587.6	1.65988e-09
				588.6	7.95025e-10	588.5	1.75958e-09
				589.4	8.5528e-10	589.4	1.67929e-09
				590.3	8.15567e-10	590	1.51909e-09
				591.2	7.75854e-10	591	1.67877e-09
				591.9	8.76077e-10	591.9	1.53848e-09
				592.7	8.66332e-10	592.6	1.53825e-09
				593.6	8.26619e-10	593.5	1.56795e-09
				594.4	7.56874e-10	594.2	1.56773e-09
				595.1	7.77097e-10	595.2	1.4774e-09
				596.1	8.47416e-10	595.8	1.6072e-09
				597	7.47703e-10	596.7	1.49691e-09
				597.7	7.97926e-10	597.7	1.55658e-09
				598.7	8.68245e-10	598.3	1.43639e-09
				599.3	8.68436e-10	599.2	1.5461e-09
				600.2	8.08723e-10	600.2	1.37577e-09
				601.1	7.9901e-10	600.9	1.40554e-09
				602	7.89297e-10	601.9	1.44522e-09
				602.8	7.59552e-10	602.6	1.47499e-09
				603.6	7.99807e-10	603.5	1.47469e-09
				604.5	7.40094e-10	604.2	1.41447e-09
				605	7.90253e-10	605.1	1.34417e-09
				606.2	7.80636e-10	605.9	1.33391e-09
				606.8	7.70827e-10	606.7	1.41365e-09
				607.8	7.71146e-10	607.8	1.43329e-09
				608.6	8.31401e-10	608.5	1.31306e-09
				609.4	7.01656e-10	609.4	1.39277e-09
				610.2	7.01911e-10	610.2	1.31251e-09
				610.9	7.32134e-10	611	1.24225e-09
				611.8	7.22421e-10	611.8	1.24199e-09
				612.5	7.92644e-10	612.6	1.33173e-09
				613.5	7.02963e-10	613.5	1.28143e-09
				614.5	7.83282e-10	614.3	1.24117e-09
				615.3	6.93537e-10	615.2	1.26088e-09
				616.1	7.43792e-10	615.9	1.24065e-09
				616.8	6.84015e-10	616.9	1.22033e-09
				617.7	7.44302e-10	617.7	1.18006e-09
				618.6	6.64589e-10	618.4	1.09984e-09
				619.4	7.24844e-10	619.4	1.24951e-09
				620.2	7.35099e-10	620.5	1.14915e-09
				621.1	6.85386e-10	621.1	1.15896e-09
				621.8	6.65609e-10	621.9	1.1287e-09
				622.7	6.45896e-10	622.6	1.12847e-09
				623.4	6.46119e-10	623.4	1.09821e-09
				624.4	6.76438e-10	624.1	1.04798e-09
				625.1	6.86661e-10	625.2	1.04762e-09
				626	6.46948e-10	625.9	9.77391e-10
				626.9	6.77235e-10	626.8	1.0171e-09
				627.7	6.4749e-10	627.7	8.86805e-10
				628.6	6.67776e-10	628.5	1.08654e-09
				629.4	6.78032e-10	629.3	8.86283e-10
				630.3	5.58318e-10	630.2	8.8599e-10
				631	6.08542e-10	630.7	9.05827e-10
				632	5.6886e-10	631.9	8.55435e-10
				632.8	6.39115e-10	632.9	9.75109e-10
				633.5	5.79339e-10	633.5	8.04914e-10
				634.4	6.69625e-10	634.4	9.1462e-10
				635	6.19817e-10	634.9	9.04457e-10
				636.1	6.20167e-10	636.1	8.94066e-10
				636.9	6.10422e-10	636.8	8.03838e-10
				637.8	6.30709e-10	637.5	8.0361e-10
				638.6	6.40964e-10	638.4	7.63316e-10
				639.6	6.51283e-10	639.1	7.83088e-10
				640.3	5.41506e-10	640	8.42795e-10
				641.3	6.51825e-10	640.8	7.82534e-10
				642	6.22048e-10	641.7	7.12241e-10
				643	5.72367e-10	642.6	8.01947e-10
				643.7	5.8259e-10	643.4	6.91686e-10
				644.6	6.12877e-10	644.3	7.41393e-10
				645.3	4.731e-10	645.2	7.411e-10
				646	5.53323e-10	646.1	5.90806e-10
				646.8	5.43578e-10	647	7.50513e-10
				647.5	5.03801e-10	647.6	6.90317e-10
				648.6	5.64152e-10	648.5	6.90024e-10
				649.3	5.04375e-10	649.2	6.79796e-10
				650.1	5.2463e-10	650	5.59535e-10
				651	4.94917e-10	651.1	5.59176e-10
				651.9	5.65204e-10	651.8	5.68948e-10
				652.6	5.45427e-10	652.6	6.28687e-10
				653.5	5.65714e-10	653.5	5.18394e-10
				654.6	4.46065e-10	654.4	5.78101e-10
				655.4	5.8632e-10	655.3	5.37807e-10
				656.3	4.86607e-10	656.1	4.87546e-10
				657	5.0683e-10	656.9	5.37286e-10
				657.9	5.37117e-10	657.5	5.4709e-10
				658.6	5.4734e-10	658.7	4.66699e-10
				659.5	4.57627e-10	659.3	4.06503e-10
				660.4	5.07914e-10	660	5.46275e-10
				661.2	4.18169e-10	661.1	4.65916e-10
				661.9	4.88392e-10	661.9	4.95656e-10
				662.7	3.68647e-10	662.6	4.55427e-10
				663.7	4.38966e-10	663.5	4.95134e-10
				664.6	4.79253e-10	664.3	4.84873e-10
				665.2	4.19444e-10	665	4.34645e-10
				666.1	5.19731e-10	666	4.64319e-10
				666.9	4.69986e-10	666.6	4.64123e-10
				667.9	3.90305e-10	667.6	4.43797e-10
				668.8	3.80591e-10	668.5	4.43504e-10
				669.5	3.60815e-10	669.4	3.83211e-10
				670.4	4.31102e-10	670.2	4.8295e-10
				671.3	3.71388e-10	671	4.32689e-10
				672.1	3.71643e-10	671.7	4.32461e-10
				672.9	3.41898e-10	672.6	4.12167e-10
				673.8	3.52185e-10	673.4	2.91907e-10
				674.5	4.22409e-10	674.3	4.11613e-10
				675.2	3.72632e-10	675.1	3.51353e-10
				676.1	3.82919e-10	675.9	2.81092e-10
				676.8	3.73142e-10	676.7	3.90831e-10
				677.7	3.53429e-10	677.6	2.40538e-10
				678.4	3.83652e-10	678.3	2.20309e-10
				679.3	3.73939e-10	679.2	2.40016e-10
				680.3	3.54257e-10	680.3	3.09657e-10
				681.1	3.74512e-10	681	2.39429e-10
				682.2	3.04863e-10	681.8	2.69168e-10
				682.9	3.15086e-10	682.6	2.18908e-10
				683.7	4.05341e-10	683.3	1.98679e-10
				684.7	3.9566e-10	684.2	2.08386e-10
				685.3	3.15851e-10	685	1.98125e-10
				686.2	3.56138e-10	685.8	2.47864e-10
				686.9	3.66361e-10	686.7	2.37571e-10
				687.7	2.36616e-10	687.5	2.2731e-10
				688.6	3.26903e-10	688.5	2.36984e-10
				689.3	3.37126e-10	689.2	2.46756e-10
				690.2	3.07413e-10	690.2	2.1643e-10
				691.3	2.67764e-10	691	1.76169e-10
				691.9	2.87955e-10	691.8	2.65908e-10
				692.7	3.1821e-10	692.6	2.55648e-10
				693.6	3.38497e-10	693.5	1.65354e-10
				694.7	2.88848e-10	694.3	1.05093e-10
				695.5	3.09103e-10	695.3	1.94767e-10
				696	1.89262e-10	695.9	1.94572e-10
				696.9	2.69549e-10	696.9	1.14246e-10
				697.6	2.49772e-10	697.7	1.73985e-10
				698.7	2.30123e-10	698.5	1.83724e-10
				699.4	3.00346e-10	699.3	1.53463e-10
				700.2	1.80601e-10	700.3	1.03137e-10
				701.2	2.3092e-10	700.9	1.42942e-10
				701.9	2.61143e-10	701.8	9.26485e-11
				702.8	2.2143e-10	702.7	8.23551e-11
				703.5	2.61653e-10	703.5	8.20943e-11
				704.4	2.5194e-10	704.3	2.31834e-10
				705.2	2.22195e-10	705.2	1.0154e-10
				706	1.5245e-10	706.1	1.11247e-10
				706.9	2.02737e-10	706.9	1.60986e-10
				707.6	1.9296e-10	707.6	6.07578e-11
				708.5	1.63247e-10	708.5	7.04644e-11
				709.3	2.13502e-10	709.4	2.10171e-10
				710.3	2.13821e-10	710.2	1.2991e-10
				711	2.54044e-10	711	3.96494e-11
				711.8	1.84299e-10	711.9	-1.0644e-11
				713	1.94682e-10	712.7	1.29095e-10
				713.6	1.74873e-10	713.5	1.58834e-10
				714.4	1.85128e-10	714.3	4.85736e-11
				715.3	2.75415e-10	715.1	1.08313e-10
				716	1.75638e-10	716.1	1.07987e-10
				716.9	1.55925e-10	716.9	1.37726e-10
				717.8	1.76212e-10	717.9	-4.26e-11
				718.6	1.16467e-10	718.6	7.17184e-12
				719.5	2.06754e-10	719.2	4.69762e-11
				720.1	1.36945e-10	720.1	4.66828e-11
				721	2.07232e-10	721.1	-4.36431e-11
				722	6.75506e-11	721.9	6.60961e-11
				722.7	2.17774e-10	722.7	1.05835e-10
				723.6	1.28061e-10	723.6	5.54187e-12
				724.3	1.08284e-10	724.2	-1.46537e-11
				725.3	4.86025e-11	725.2	-5.49797e-11
				725.9	1.18794e-10	725.9	-7.52079e-11
				727.1	1.29176e-10	726.8	4.4987e-12
				727.7	1.39368e-10	727.6	1.04238e-10
				728.5	1.29623e-10	728.6	-6.08809e-12
				729.4	1.6991e-10	729.2	-2.62837e-11
				730.1	1.40133e-10	730	-4.65445e-11
				731.1	8.04515e-11	731	-6.87047e-12
				731.8	1.30675e-10	732	-1.71965e-11
				732.7	6.09615e-11	732.8	3.25427e-11
				733.4	9.11847e-11	733.3	-4.76203e-11
				734.3	1.61472e-10	734.3	6.20538e-11
				735.3	1.2179e-10	735.2	-6.82396e-11
				736	9.20135e-11	736	1.49957e-12
				736.8	3.22685e-11	736.8	-8.76123e-12
				737.6	9.25235e-11	737.5	3.10106e-11
				738.5	1.3281e-10	738.4	5.07172e-11
				739.4	1.03097e-10	739.3	2.04238e-11
				740	3.32886e-11	740.1	1.62999e-13
				741	1.03607e-10	741	-1.30394e-13
				741.9	5.38943e-11	741.7	-1.03586e-11
				742.6	1.04117e-10	742.6	-5.0652e-11
				743.5	1.24404e-10	743.4	-3.09128e-11
				744.2	8.46275e-11	744.3	2.87938e-11
				745.1	1.54914e-10	745.1	-3.1467e-11
				746.1	1.25233e-10	745.9	-6.17278e-11
				746.9	9.54882e-11	746.8	6.79788e-11
				747.7	1.57432e-11	747.5	-1.02249e-10
				748.5	3.59982e-11	748.6	7.73921e-11
				749.4	4.62851e-11	749.2	-3.28035e-11
				750.3	7.6572e-11	750.1	-7.30969e-11
				751.1	7.68271e-11	750.9	6.88366e-12
				751.9	7.70821e-11	751.6	7.34917e-12
				752.7	5.73371e-11	752.6	-4.19858e-11
				753.7	8.76559e-11	753.3	7.84797e-11
				754.3	3.78472e-11	754.2	-1.20922e-10
				755.1	4.81022e-11	755	-2.03897e-11
				755.8	-2.16747e-11	755.8	-7.98577e-11
				756.9	-1.1324e-11	756.6	5.06743e-11
				757.6	2.88991e-11	757.5	-3.87272e-11
				758.6	9.21792e-12	758.4	1.18713e-11
				759.3	2.94411e-11	759.2	2.24034e-11
				760.2	6.9728e-11	760	-3.70646e-11
				761	1.9983e-11	760.8	-3.65326e-11
				761.8	-9.76198e-12	761.6	7.39994e-11
				762.8	1.05568e-11	762.5	-5.54021e-11
				763.5	2.07799e-11	763.3	1.3513e-10
				764.5	5.10987e-11	764.3	6.5795e-11
				765.3	9.13537e-11	765	5.62605e-11
				766.1	-2.83912e-11	765.8	3.67925e-11
				766.9	-2.81362e-11	766.8	4.74575e-11
				767.7	-2.78812e-11	767.4	3.78566e-11
				768.6	4.24057e-11	768.3	-2.15449e-11
				769.5	6.26926e-11	769.1	-6.10129e-11
				770.1	2.28839e-11	770	-1.04144e-11
				771.1	3.32027e-11	770.9	-6.98159e-11
				771.8	-6.57418e-12	771.6	2.06497e-11
				772.7	3.71272e-12	772.6	3.13147e-11
				773.5	1.39677e-11	773.4	-6.81533e-11
				774.5	-5.57135e-11	774.2	2.23787e-11
				775.4	3.45734e-11	775	-2.70893e-11
				776	4.76469e-12	775.7	-1.66237e-11
				776.9	-4.9484e-12	776.7	4.40413e-11
				777.7	-4.69338e-12	777.3	4.4403e-12
				778.6	7.55935e-11	778.4	1.51718e-11
				779.6	-4.0877e-12	779.3	-2.42296e-11
				780.4	6.61673e-11	780	6.23587e-12
				781.2	-2.35776e-11	780.9	-3.16561e-12
				781.9	6.66455e-11	781.8	6.74329e-11
				782.7	-2.30995e-11	782.5	1.37898e-10
				783.6	3.71874e-11	783.4	1.08497e-10
				784.4	-1.25576e-11	784.3	4.90955e-11
				785.2	5.76975e-11	785	-2.0439e-11
				785.9	-3.20794e-11	785.8	-2.9907e-11
				786.9	-2.17606e-11	786.7	7.06915e-11
				787.7	8.49442e-12	787.5	7.12236e-11
				788.5	5.87494e-11	788.4	-4.81779e-11
				789.4	2.90363e-11	789.2	-5.76459e-11
				790.2	9.29137e-12	789.9	6.28196e-11
				791.3	1.9642e-11	790.9	6.34846e-11
				791.7	-5.02305e-11	791.4	-6.18285e-12
				792.4	4.99927e-11	792.2	1.43492e-11
				793.1	1.02158e-11	793.1	-4.50523e-11
				793.8	-9.56102e-12	793.6	1.2528e-10
				794.3	-4.94016e-11	794.3	-3.42543e-11
				794.9	-6.92104e-11	794.8	1.60782e-11
				795.3	-3.90828e-11	795.2	7.63442e-11
				795.7	2.10447e-11	795.5	-1.34562e-11
				796.1	-6.88278e-11	795.9	4.68098e-11
				796.3	4.12359e-11	796	-9.31237e-11
				796.5	1.12997e-11	796.2	3.70093e-11
				796.5	-4.87003e-11	796.3	2.70758e-11
				796.5	-2.87003e-11	796.4	7.14227e-12
				796.3	-3.87641e-11	796.2	-7.29907e-11
				796.1	-3.88278e-11	796	6.87626e-12
				795.7	-2.89553e-11	795.7	-8.33232e-11
				795.3	-9.08285e-12	795.2	6.63442e-11
				794.8	-3.92422e-11	794.6	-2.40548e-11
				794.2	-5.94335e-11	794.2	-1.43208e-11
				793.6	-4.96248e-11	793.7	3.53467e-11
				793	-4.9816e-11	793	-3.51188e-11
				792.4	9.99269e-12	792.2	-9.56508e-11
				791.6	-7.02623e-11	791.7	2.40167e-11
				791.2	4.96102e-11
				790.3	-1.10677e-10
				789.6	-2.08999e-11
				789	-8.10912e-11
				788.4	-8.12824e-11
